# Supplementary material for: Host inflammatory response is the major factor in the progression of Chlamydia psittaci pneumonia
Source: Front Immunol. 2022 Sep 2;13:929213. doi: 10.3389/fimmu.2022.929213 (PMC9478202; doi:10.3389/fimmu.2022.929213)
Supplement: Supplementary file 1 [file Table_1.xlsx]

## Sheet: Sheet1
Table S1. Demorgraphic information of all samples
	Gender	Age	Disease	Common respiratory pathogens (sequencing)a	Clinical/laboratory resultsb	Outcome
P1	male	55	CAP	C. psittaci, Streptococcus pneumoniae	C. psittaci	Recovered
P2	male	29	CAP	C. psittaci, Haemophilus influenzae	C. psittaci	Recovered
P3	female	49	CAP	C. psittaci, Streptococcus pneumoniae, Klebsiella Pneumonia	C. psittaci	Recovered
P4	female	31	CAP	C. psittaci, Staphylococcus aureu, Klebsiella Pneumonia, Staphylococcus aureus	C. psittaci	Recovered
P5	female	29	CAP	C. psittaci	C. psittaci	Recovered
P6	female	49	CAP	C. psittaci, Streptococcus pneumoniae, Klebsiella Pneumonia	C. psittaci	Recovered
U1	female	34	CAP	C. psittac, Rhinovirus	C. psittaci	Recovered
U3	female	59	CAP	C. psittaci, Human rhinovirus	C. psittaci	Deceased
S1	female	54	Mild respiratory symptoms	/	C. psittaci	Recovered
S2	male	65	Mild respiratory symptoms	/	C. psittaci	Recovered
S4	female	44	Mild respiratory symptoms	/	C. psittaci	Recovered
S5	male	33	Mild respiratory symptoms	/	C. psittaci	Recovered
S6	female	22	Mild respiratory symptoms	/	C. psittaci	Recovered
T1	female	7	Mild respiratory symptoms	/	C. psittaci	Recovered
T2	male	2	Mild respiratory symptoms	/	C. psittaci	Recovered
T3	female	63	Mild respiratory symptoms	/	C. psittaci	Recovered
U2	female	14	Mild respiratory symptoms	/	C. psittaci	Recovered
H1	female	38	Healthy	/	Negative	/
H2	male	33	Healthy	/	Negative	/
H3	female	26	Healthy	/	Negative	/
H4	female	34	Healthy	/	Negative	/
H5	female	24	Healthy	/	Negative	/
H6	female	33	Healthy	/	Negative	/
H7	male	38	Healthy	/	Negative	/
H8	male	42	Healthy	/	Negative	/
H9	female	44	Healthy	/	Negative	/
H10	female	32	Healthy	/	Negative	/
H11	female	23	Healthy	/	Negative	/
H12	female	35	Healthy	/	Negative	/
a Common respiratory pathogens (sequencing): The 22 target respiratory pathogens were: SARS-CoV-2, influenza A virus, influenza B virus, enterovirus, parainfluenza virus I/II/III/IV, adenovirus, human metapneumovirus, respiratory syncytial virus, rhinovirus, bocavirus, Mycoplasma pneumoniae, Chlamydia pneumoniae, Legionella pneumophila, Pseudomonas aeruginosa, Klebsiella pneumoniae, Group A strep…
b Clinical/laboratory results: The known respiratory pathogens in CAP were screeened by mNGS and Nested-PCR .
