# Supplementary material for: Host inflammatory response is the major factor in the progression of Chlamydia psittaci pneumonia
Source: Front Immunol. 2022 Sep 2;13:929213. doi: 10.3389/fimmu.2022.929213 (PMC9478202; doi:10.3389/fimmu.2022.929213)
Supplement: Supplementary file 2 [file Table_2.xlsx]

## Sheet: Sheet1
Table S2. Laboratory results of patients with C. psittaci
ID	Leucocytes (×109/L)	Neutrophils (%)	C-reactive protein (mg/L)	Erythrocyte sedimentation rate (mm/h)	Lactate dehydrogenase (U/L)	Alanine aminotransferase (U/L)	Glutamic oxaloacetic transaminase (U/L)	D-Dimer (ug/ml)
P1	12.57	79.8	176.38	63	NT	115	21	1.29
P2	8.04	78.2	60.22	33	253	48	29	0.52
P3	6.14	81.4	300	86	400	33	60	2.31
P4	7.78	84.2	101.9	77	166	29	24	0.83
P5	7.19	86.7	176.1	107	350	104	87	1.86
P6	9.32	78.3	49.9	27	217	19	18	0.85
U1	5.18	71	68.5	75	227	36	27	1.06
U3	16.43	87.2	103.08	NT	1231	32	77	1.76
NT: Not tested. Bold font values are abnormal/out of range values.
Normal range of each parameter: Leucocytes 4-10×109/L; Neutrophils 50-70 %; C-reactive protein 0.5-10 mg/L; Erythrocyte sedimentation rate 0-20 mm/h; Lactate dehydrogenase 109-245 U/L; Alanine aminotransferase 0-40 U/L; Glutamic oxaloacetic transaminase 0-40 U/L; D-Dimer 0-0.05 ug/ml.
