# Supplementary material for: Host inflammatory response is the major factor in the progression of Chlamydia psittaci pneumonia
Source: Front Immunol. 2022 Sep 2;13:929213. doi: 10.3389/fimmu.2022.929213 (PMC9478202; doi:10.3389/fimmu.2022.929213)
Supplement: Supplementary file 4 [file Table_4.xlsx]

## Sheet: S4A
DEGs
Pneumonia vs. Healthy				Bronchitis vs. Healthy				Pneumonia vs. Bronchitis
symbol	log2FC	p-value		symbol	log2FC	p-value		symbol	log2FC	p-value
EAF1	1.3084	5.98738e-10		CCDC59	1.40178	7.2871e-12		MED4-AS1	1.82339	0.00351251
CCNL1	1.15898	8.97664e-10		KLF6	1.78317	1.35014e-11		AGPAT4	-0.784057	0.00397319
RBM7	1.0514	8.97664e-10		RBM7	1.1484	1.8516e-11		NSMF	-0.622351	0.00665022
FASTKD5	1.02925	8.78874e-09		TWF1	1.03218	5.22203e-10		NDRG2	-0.799842	0.00665022
SDE2	1.13319	9.25561e-09		GIMAP7	-1.72015	8.51464e-10		MYBL1	-1.18087	0.00698874
NFKBIZ	1.32608	9.51875e-09		YIPF4	-0.707652	8.51464e-10		KNSTRN	0.727003	0.00703553
CCDC59	1.07208	9.51875e-09		ARL4A	1.80612	8.51464e-10		RUNX3	-0.699059	0.00703553
AKIRIN2	1.06717	1.1225e-08		PSMD7	0.589169	1.47655e-09		PRSS22	-3.10643	0.00703553
PSMD7	0.568527	1.58939e-08		TRA2B	0.924555	1.47655e-09		CDC25A	2.68596	0.0078037
KLF6	1.34932	3.60163e-08		CCNL1	1.00154	1.47655e-09		LLGL2	-0.810972	0.0078037
TWF1	0.893507	4.13616e-08		RNF139	1.03526	1.47655e-09		ICAM1	1.16124	0.00801205
CFL2	1.2775	4.30451e-08		SBDS	1.30007	1.47655e-09		LMNB1	1.08667	0.00801205
SPATA2	1.47085	5.459e-08		TIPARP	1.55776	1.70248e-09		IRF1	1.02889	0.00801205
KLHL15	1.26045	7.3053e-08		ODC1	0.890491	3.78864e-09		PLEK	0.633552	0.00801205
MYLIP	0.952218	7.39837e-08		EAF1	1.0506	4.54866e-09		DOCK8	0.579334	0.00801205
BCL10	1.20746	7.68436e-08		C16orf54	1.12307	5.16666e-09		CCDC47	0.437175	0.00801205
MRFAP1L1	-0.96437	8.4413e-08		CFL2	1.31162	5.16666e-09		SRP54	0.391662	0.00801205
NFKBIA	1.94801	8.57249e-08		PPP1R15A	2.53675	5.16666e-09		ZNF558	-0.400398	0.00801205
ID1	3.5325	1.11278e-07		YPEL5	1.10833	5.26333e-09		CA5B	-0.463861	0.00801205
NFKBIE	1.48991	1.61768e-07		MYADM	1.55608	5.7991e-09		PON2	-0.68617	0.00801205
PIM3	1.56925	1.62734e-07		FASTKD5	0.939799	5.8501e-09		TSEN54	-0.746271	0.00801205
TNFA	3.52033	2.15843e-07		MYLIP	0.971205	5.8501e-09		CRIP1	-0.803348	0.00801205
OTUD1	1.29424	2.25077e-07		DNAJB9	0.892762	6.37356e-09		CST7	-0.851337	0.00801205
ITPRIP	1.63639	2.25206e-07		SHLD3	1.12543	6.53994e-09		GZMM	-0.889529	0.00801205
PPP1R15B	1.01182	2.59048e-07		RPL7L1	-0.619065	7.72958e-09		C1orf21	-0.943563	0.00801205
PTP4A1	0.803199	2.59048e-07		GIMAP6	-0.854043	7.87994e-09		MATK	-1.02528	0.00801205
GRPEL1	0.742953	2.59048e-07		SDE2	1.01247	1.06591e-08		CAMK2N1	-1.45281	0.00801205
ARHGDIA	0.6053	2.59048e-07		PTP4A1	0.837665	1.86881e-08		DYSF	1.8728	0.0091902
ASF1A	-0.799506	2.59048e-07		ZNF613	-1.05983	2.46329e-08		ARF4	0.574496	0.00934432
MTCO3P29	1.82288	2.97968e-07		B3GNT2	1.01959	2.46329e-08		PLEKHA1	-0.51221	0.00954667
U2AF1	1.4642	2.97968e-07		TNFA	1.51937	2.46329e-08		ZFYVE28	-0.734045	0.00954667
MCL1	1.12837	2.97968e-07		PTCD1	1.17269	2.80838e-08		CACNA2D2	-1.11752	0.00978458
TUBA1C	1.02334	2.97968e-07		PPP1R15B	1.02732	2.93859e-08		GBP1	1.57045	0.0104054
TRA2B	0.771625	2.97968e-07		PHAX	-0.879451	3.02361e-08		CAPZA1	0.574284	0.0104739
ZC3H12A	0.978099	3.06957e-07		CLK1	0.90393	3.35485e-08		GNG2	-0.489314	0.0104942
MYADM	1.37206	3.60011e-07		GIMAP4	-1.45846	3.57417e-08		PDZD4	-1.42033	0.0104942
CLP1	1.00653	3.60011e-07		DUSP11	-0.735079	4.0693e-08		TUBB2A	-1.31653	0.01089
YOD1	0.943774	3.64339e-07		KTI12	0.812527	4.0693e-08		SCARF1	1.29824	0.011311
GIMAP7	-1.2956	4.71862e-07		SBDSP1	1.0121	4.45011e-08		DRAM1	0.995244	0.011311
YPEL5	0.948704	6.24601e-07		MRPL50	-0.885648	4.85923e-08		CMC1	-0.762362	0.0115665
ARL4A	1.36911	6.67087e-07		RBBP6	0.53648	5.66676e-08		HNRNPA0	-0.326985	0.0122462
ATL3	-0.559947	6.67087e-07		YOD1	0.962103	6.0821e-08		ZNF831	-0.662129	0.0127677
PIGA	0.950179	6.68544e-07		AMD1	0.817104	6.41495e-08		ADAMTS2	4.37994	0.0133822
ZNNT1	-1.20875	6.72745e-07		WBP11	0.451503	8.56128e-08		AURKB	1.63507	0.0133822
SERTAD2	1.00816	6.9343e-07		PIGA	0.982011	9.73512e-08		ERLIN1	0.85302	0.0133822
NFIL3	1.80938	7.97563e-07		EIF1	0.90986	9.85705e-08		UBE2J1	0.558631	0.0133822
RETREG3	-0.544441	1.59928e-06		MAT2B	-0.729835	1.00368e-07		ALAS1	0.523984	0.0133822
CSRNP1	1.58243	1.60383e-06		TUBA1C	1.01111	1.00368e-07		CPSF2	0.428375	0.0133822
RBBP6	0.493873	1.60383e-06		OTUD1	1.24413	1.00368e-07		CITED2	-0.616343	0.0133822
PRKACB	-0.881445	1.79921e-06		CLP1	1.00722	1.00864e-07		CTSW	-0.933623	0.0133822
ICAM1	1.66464	2.41293e-06		MRPL44	0.891161	1.03645e-07		IL6	2.3684	0.0133822
PPP1R15A	2.01335	2.63297e-06		MRFAP1L1	-0.864308	1.11087e-07		PITPNC1	-0.468261	0.0137833
RPL7L1	-0.488136	3.21698e-06		ZNF614	-0.972606	1.12548e-07		SYTL3	-0.538318	0.0137833
YBX3	0.968245	3.33858e-06		JUND	1.5018	1.12548e-07		PCBP4	-0.621314	0.0137833
IL6	4.61395	3.35808e-06		CSRNP1	1.66533	1.13185e-07		DLEU2	0.836699	0.0142765
EIF1B	0.737967	3.74491e-06		SNORA75	1.75626	1.13185e-07		ETF1	0.440083	0.0143319
ZNF816	-1.08452	3.81839e-06		SERTAD2	1.00635	1.46804e-07		ARHGEF9	-0.595106	0.0143319
B3GNT2	0.839486	4.28043e-06		FBXW7	0.603045	1.5165e-07		TIGIT	-0.823865	0.0143319
YIPF4	-0.478007	4.28043e-06		YRDC	0.750974	1.63409e-07		EIF4A2	-0.290084	0.0146822
GZF1	0.912138	4.35906e-06		MFAP1	-0.943373	1.68767e-07		ATP6V1B2	0.715704	0.0149331
HSPA8	-0.839217	4.35906e-06		ZNF816	-1.17606	1.90263e-07		STAT1	1.04478	0.0151613
TIPARP	1.11737	4.41321e-06		AKIRIN2	0.815414	2.6056e-07		ABCA1	1.22277	0.0155729
BLOC1S5	-0.637488	4.6249e-06		CFAP20	1.18906	2.6056e-07		ZMYND11	-0.458299	0.0157387
MRPL50	-0.734143	4.69517e-06		DUSP10	1.82659	2.71878e-07		PSTPIP2	0.924235	0.0157807
FEM1C	1.05711	4.71377e-06		RABGGTB	0.431883	3.05888e-07		E2F2	0.934592	0.016886
TES	-0.569703	4.71377e-06		TUBA1A	1.1887	3.91935e-07		PFKFB3	1.40632	0.017237
HMGB3	1.81876	4.89615e-06		KLHL15	1.06338	3.95381e-07		PARP9	1.12384	0.0180787
ADH5	-0.558263	4.89615e-06		TUBB4B	0.901384	4.02928e-07		TOR1AIP1	0.455759	0.0180787
E2F1	1.88533	5.12024e-06		MTCO3P29	1.69179	4.02928e-07		WNT10B	-0.909605	0.0180787
FNTA	-0.383344	5.12024e-06		MOAP1	0.606619	4.13821e-07		LINC00987	-2.0706	0.0181965
USP6NL	1.13113	5.55907e-06		TXNDC9	-0.690107	4.34732e-07		TAP1	0.614197	0.0183481
ZNF616	-0.907187	5.88619e-06		FBXO33	0.819221	5.17756e-07		PLEKHG6	2.08675	0.0186502
SLED1	3.48823	6.02812e-06		ZBTB10	1.35115	6.06148e-07		CARD6	1.00454	0.0192853
OBI1	-0.799531	6.12505e-06		ZNNT1	-1.09006	6.50742e-07		FYN	-0.410839	0.0192853
DNTTIP2	0.497217	6.59025e-06		GRPEL1	0.653072	6.50742e-07		GATA3	-0.664398	0.0192853
WDR89	-0.66726	6.7889e-06		CBX4	0.90054	8.31356e-07		CFAP20	-0.696954	0.0192853
SEC63P1	2.60365	7.50826e-06		BCL10	0.993756	8.31356e-07		PRSS30P	-1.92469	0.0192853
SHLD3	0.849951	7.50826e-06		KLF4	2.05963	8.31356e-07		UBE2C	1.84046	0.0202317
WBP11	0.38191	7.57486e-06		ZFAND2A	0.858544	8.8989e-07		SLED1	1.83345	0.0202317
CD247	-1.01116	8.13521e-06		BLOC1S5	-0.640334	9.83926e-07		TMEM33	0.539873	0.0202317
UBE2J1	0.801	8.53808e-06		LINC-PINT	0.809663	1.25282e-06		LGR6	-1.42589	0.0202317
TP53INP2	2.06848	9.11426e-06		C14orf119	-1.13938	1.32343e-06		MOAP1	-0.363265	0.0202395
MAFF	1.75354	9.11426e-06		SPATA2	1.17413	1.32343e-06		FCGR1B	1.80322	0.0203327
TSEN54	-0.969335	9.33647e-06		EIF1B	0.717264	1.46811e-06		GBP2	0.95132	0.0203327
PLEKHF1	-1.36689	1.00989e-05		JUN	2.78129	1.82912e-06		STAT4	-0.563444	0.0203327
PAFAH2	-0.722173	1.06744e-05		ASF1A	-0.65002	2.10742e-06		CYTH3	-0.80498	0.0203327
C16orf54	0.800248	1.15503e-05		VTI1A	0.53361	2.22887e-06		SPON1	-1.00721	0.0203327
PHAX	-0.666104	1.16952e-05		ZCCHC10	-0.641128	2.26066e-06		FUT11	-0.481321	0.0203367
KRCC1	-0.453556	1.26978e-05		OSR2	4.32078	2.40864e-06		TRGC2	-1.02146	0.0203367
TP53RK	-0.651488	1.26978e-05		ITPRIP	1.31592	2.48141e-06		COPB2	0.416899	0.0204331
TIGIT	-1.1485	1.26978e-05		RETREG3	-0.49059	2.54054e-06		HEXIM1	-0.285331	0.0204331
ODC1	0.617034	1.28859e-05		ADH5	-0.538657	2.54554e-06		SOD2	0.933338	0.0204422
MIR22HG	1.34374	1.29618e-05		C16orf87	0.878156	2.5487e-06		FANCA	0.587578	0.0208933
PPIF	1.09498	1.32951e-05		CCDC71	-0.626462	2.64558e-06		C3AR1	-1.01957	0.0210875
SBDS	0.85791	1.38254e-05		RBBP5	-0.571312	2.64558e-06		GTSE1	1.70892	0.0221218
GIMAP6	-0.617606	1.38254e-05		DDX47	1.06224	2.67684e-06		TLR1	1.0223	0.0221218
UBOX5-AS1	1.53152	1.49359e-05		YBX3	0.883756	3.37708e-06		ATP6V0A1	0.691131	0.0221218
IGIP	-0.951327	1.58525e-05		SMU1	-0.475226	3.67031e-06		TGFBR3	-0.942491	0.0221218
ZFAND2A	0.777712	1.66513e-05		ATL3	-0.470363	3.98902e-06		FCER1A	-2.96569	0.0221218
CCL4	-1.6599	1.71077e-05		KLF9	1.04819	4.08166e-06		CTSA	0.595881	0.0221619
LLGL2	-0.952928	1.81324e-05		PHF23	-0.809976	4.2159e-06		KIF18B	2.21342	0.0236161
GZMM	-1.08912	1.81752e-05		ZNF766	-0.653888	4.2159e-06		BRCA1	0.822988	0.0236161
MRPL44	0.718946	1.89151e-05		NR4A2	2.33941	4.2159e-06		CEP78	-0.810748	0.0237803
E2F2	1.2915	1.93611e-05		RPP38-DT	2.97253	4.59008e-06		LIPM	3.35593	0.0238858
CD177	4.68515	1.9601e-05		TUBB2A	1.71935	4.81469e-06		KIF4A	2.01459	0.0238858
FAM53C	0.942858	1.9601e-05		MIF	1.31612	4.86122e-06		FPR2	1.92171	0.0238858
DENND1A	0.82993	1.9601e-05		PLRG1	-0.535049	4.87558e-06		FPR1	1.22006	0.0238858
EIF5	0.607925	1.9601e-05		PPP1R8	-0.458193	5.35767e-06		TNFSF10	1.14028	0.0238858
BRD8	-0.532265	1.9601e-05		EEF1AKNMT	-0.796726	5.46796e-06		MTARC1	1.12532	0.0238858
FUT11	-0.686909	1.9601e-05		DNTTIP2	0.464705	5.60359e-06		DNAJC5	0.577333	0.0238858
ZNF613	-0.748334	1.9601e-05		NXT1	0.844365	5.75625e-06		RAB1A	0.424426	0.0238858
FAM122A	-0.573444	2.00235e-05		VPS33A	-0.594973	6.0042e-06		SRSF8	-0.361916	0.0238858
EOMES	-1.59066	2.00235e-05		RNF14	-0.556735	6.0042e-06		ABI2	-0.441198	0.0238858
VTI1A	0.49736	2.07763e-05		ANXA1	0.831413	6.0042e-06		RSRP1	-0.460586	0.0238858
MAP1LC3B	0.552968	2.09941e-05		FEM1C	0.963961	6.0042e-06		SMPD3	-0.481953	0.0238858
ADAMTS10	-1.05524	2.09941e-05		HNRNPA0	0.43282	6.00992e-06		ABCA5	-0.578679	0.0238858
TRIB1	1.91281	2.17519e-05		ARHGDIA	0.459383	6.8743e-06		PYHIN1	-0.886858	0.0238858
JPT2	-0.569699	2.1877e-05		GIMAP1	-0.88799	7.43492e-06		EBF4	-1.03428	0.0238858
GUCD1	0.567691	2.25316e-05		ZNF639	0.563309	7.43492e-06		DCLK2	-1.92135	0.0238858
ZNF566	-0.7975	2.3188e-05		SMIM18	2.01164	7.43492e-06		LOC100996318	2.48586	0.0242322
DNAJB9	0.616125	2.31927e-05		ID1	2.66064	7.43492e-06		CDC6	1.5869	0.0242322
CMTR2	-0.988569	2.40611e-05		EIF1AD	0.486804	7.71003e-06		GK	1.20479	0.0242322
ZNF394	0.826086	2.56711e-05		GEMIN6	-0.937671	8.96361e-06		CCR2	1.15525	0.0242322
S1PR5	-1.51195	2.56711e-05		C3orf38	0.622297	9.04427e-06		NFIL3	0.957741	0.0242322
PFKFB3	1.93015	2.72788e-05		NFKBIA	1.32748	9.04427e-06		IFNGR2	0.856809	0.0242322
TRGC2	-1.44622	2.72788e-05		ZNF845	-0.951642	9.4507e-06		ACP2	0.801092	0.0242322
CD83	1.93474	2.85773e-05		NFKBIZ	0.795596	1.00564e-05		PIM1	0.722368	0.0242322
SLAMF6	-0.981911	2.85773e-05		KRCC1	-0.427875	1.04636e-05		MICU1	0.648249	0.0242322
NLRP3	1.36548	2.90152e-05		FAM122A	-0.553983	1.18657e-05		CLTC	0.388616	0.0242322
ZNF786	-0.758949	3.03153e-05		FOSB	3.83579	1.22699e-05		ASH2L	0.288203	0.0242322
AGFG2	-0.742446	3.03655e-05		CITED2	0.795104	1.23731e-05		TMEM134	-0.357195	0.0242322
FBXW7	0.480328	3.12771e-05		CETN3	-0.973622	1.26682e-05		CDIP1	-0.41676	0.0242322
TTC38	-0.859768	3.25045e-05		SLC30A5	-0.378238	1.28256e-05		MAGEE1	-0.715936	0.0242322
SIAH1	0.874951	3.62419e-05		EEF1DP7	2.03065	1.28256e-05		IKZF2	-1.03228	0.0242322
FFAR1	2.78849	3.64713e-05		NECAP1	0.547122	1.32046e-05		LPAL2	-1.13539	0.0242322
KLF9	0.982232	3.64713e-05		FNTA	-0.334681	1.35765e-05		KLRB1	-1.20474	0.0242322
RN7SL834P	1.28526	3.86886e-05		MAPK8IP1	1.29769	1.37215e-05		TRBV6-3	-1.36228	0.0242322
LRRK1	0.899531	3.86886e-05		TMEM183A	0.304778	1.57191e-05		ATP6V1C1	0.337881	0.0245798
AMD1	0.614101	3.91778e-05		PTS	0.868921	1.60788e-05		CASP4	0.453345	0.0248027
KLRB1	-1.77535	4.13699e-05		SEC62	-0.415353	1.70551e-05		PKMYT1	1.75159	0.0248105
SNORA75	1.37281	4.23072e-05		ZXDB	0.907913	1.7884e-05		PLEKHO2	0.663554	0.025145
ECI2	-0.656412	4.2505e-05		VPS4B	-0.511716	1.81703e-05		UNC45B	-1.56338	0.025145
CMIP	0.73737	4.824e-05		ELMO1	0.394715	1.91235e-05		SLC4A3	-2.21001	0.025145
CAAP1	-0.407256	4.824e-05		MCL1	0.798655	1.9531e-05		ALPK1	1.06784	0.0255423
NDRG2	-0.798932	4.86197e-05		ATF3	2.625	1.9531e-05		SULT1B1	0.733411	0.0256732
SMPD3	-0.657658	4.91916e-05		ZNF394	0.777481	1.99727e-05		TDRD9	1.05728	0.0258473
SKOR1	1.72124	4.92615e-05		RGS1	1.61109	2.11091e-05		ESPL1	1.2788	0.0260542
LOC93622	-0.82447	4.98967e-05		NAF1	0.672847	2.28969e-05		CAPN10	-0.353558	0.0260542
ZNF17	-0.963502	5.07852e-05		ZNF17	-0.937283	2.36075e-05		DHRS3	-0.694326	0.0260542
EPN1	0.555076	5.09202e-05		U2AF1	1.06309	2.42708e-05		GOLPH3L	0.561326	0.0264283
MATK	-1.17144	5.21567e-05		ZBTB20	0.756764	2.54815e-05		LAMTOR3	0.425582	0.0264283
ZNF281	1.04933	5.25221e-05		TSPYL1	0.632381	2.60715e-05		SLC35F6	0.438739	0.0266852
CRYGS	-0.72418	5.27652e-05		DCAF7	-0.434215	2.65502e-05		MTHFD2	0.778451	0.0267586
FOSL1	2.82605	5.27975e-05		JOSD1	0.467714	2.65502e-05		WNT1	-1.27928	0.0269831
POGLUT1	-0.373915	5.27975e-05		UMPS	-0.716767	2.7246e-05		RNF139	-0.425227	0.027222
PTPN4	-0.894863	5.73339e-05		LTO1	-0.418975	2.86222e-05		TNFRSF1A	0.589822	0.0276069
KLRF1	-1.76371	5.73339e-05		STAM	0.438105	2.86959e-05		LUC7L	-0.379651	0.0276069
LINC-PINT	0.682631	5.75108e-05		IL12A	2.42304	2.86959e-05		RALGDS	-0.53773	0.0276069
CLK1	0.640789	5.75108e-05		LEPROTL1	-0.651664	2.95329e-05		A2MP1	-1.90437	0.0276069
SPN	-2.53684	5.75108e-05		STIP1	-0.422524	2.95887e-05		CASP10	0.411762	0.0276819
MEAF6	-0.380784	5.82219e-05		MIR22HG	1.18923	2.96094e-05		AIM2	1.03827	0.0277559
TXNDC9	-0.54185	5.82219e-05		NCOR1	-0.402495	3.10957e-05		TLR8	1.18369	0.0278737
KRBOX4	-0.511938	5.93468e-05		CTR9	-0.535957	3.17029e-05		S1PR5	-0.985119	0.0285031
ZNF766	-0.579957	6.04397e-05		AP4S1	-0.419171	3.17029e-05		IGSF6	0.902189	0.0286491
SIGIRR	-0.65752	6.23612e-05		CD69	1.16139	3.17029e-05		ATP6V1A	0.6622	0.0286491
SRF	0.580845	6.47078e-05		SIAH2	0.567563	3.17298e-05		MXD4	-0.38223	0.0286491
FBXL12	0.465807	6.52748e-05		TTLL5	0.497444	3.23889e-05		TBX21	-0.933066	0.0286491
IL16	-0.546228	6.65174e-05		ZNF616	-0.729275	3.29154e-05		ITGA7	1.56282	0.0291391
RNF139	0.610036	6.67456e-05		SLC3A2	0.503061	3.29154e-05		CDK1	1.52071	0.0291391
HNRNPL	0.438861	6.67456e-05		INIP	-0.557295	3.54117e-05		GBP4	0.774626	0.0291391
C16orf87	0.759697	6.73869e-05		ZNF225	-0.708657	3.59726e-05		NFKBIZ	0.530488	0.0291391
MTERF2	-0.684611	6.73869e-05		UBC	0.591771	3.60102e-05		THOC1	-0.353996	0.0291391
PER1	1.47118	6.78222e-05		FBXL12	0.458157	3.7305e-05		TARS3	-0.357775	0.0291391
ELL2	0.937471	6.78222e-05		ABHD17B	-0.579691	3.8059e-05		ZNF248	-0.52623	0.0291391
RAB1B	0.475044	6.78222e-05		TES	-0.458518	3.8059e-05		PIP4K2A	-0.306628	0.0291776
CIDECP1	0.766401	6.89821e-05		CPSF2	-0.511268	3.8416e-05		EWSR1	0.215026	0.029472
DUSP5	1.28298	6.98032e-05		ZC3H12A	0.694091	3.8416e-05		IL15RA	0.709216	0.0297414
PGBD2	-0.679349	6.98039e-05		UBOX5-AS1	1.38175	3.8416e-05		NADK	0.717518	0.0307871
TMEM167B	0.538714	7.06509e-05		RANBP6	0.542243	4.07344e-05		A2M-AS1	-1.4928	0.0307871
TUBA1A	0.940514	7.07518e-05		GGPS1	-0.513725	4.1287e-05		ANLN	1.49337	0.0316394
BUB3	-0.449721	7.08121e-05		NAP1L5	0.852845	4.23832e-05		TNFRSF10D	0.50949	0.0316899
MAGEH1	-0.879564	7.08121e-05		ARCN1	-0.483692	4.36318e-05		ERGIC2	0.383923	0.0316899
CMC1	-0.908038	7.24486e-05		CWF19L2	-0.673948	4.40718e-05		TRAF1	-0.609951	0.0316899
NXT1	0.758036	7.33322e-05		ATF1	-0.421592	4.51919e-05		GK5	-0.729768	0.0316899
SBK1	-0.920102	7.35057e-05		SERPINB9	-0.500411	4.5374e-05		COL6A2	-0.951587	0.0316899
CTSA	0.798945	7.45445e-05		ZC3H15	0.366251	4.67565e-05		MLF1	-1.18984	0.0316899
IFITM10	3.65358	7.45846e-05		HNRNPL	0.415296	4.7443e-05		CD1C	-1.34235	0.0316899
PTCD1	0.810256	7.45947e-05		FFAR1	2.65237	4.75397e-05		PNMA1	-0.355624	0.0318595
ZNF831	-0.790714	7.56163e-05		SEC23IP	-0.362839	4.9594e-05		PDGFD	-1.24479	0.0318595
KLHL14	1.43679	7.59601e-05		RPS10	0.870863	4.97474e-05		PZP	-1.61667	0.0318595
C1orf74	-0.994382	7.63045e-05		ZNF28	-0.873708	4.98574e-05		FAM20A	1.94661	0.0319686
ATXN1L	0.729268	7.89407e-05		WDR3	-0.598416	5.24907e-05		FCGR1A	1.61373	0.0319686
IFIT5	2.54581	7.96482e-05		ACTR6	-0.572416	5.24907e-05		CCDC92	-0.318023	0.0319686
NCR1	-1.46024	8.03393e-05		TNFAIP8L2	-1.02956	5.26981e-05		FRMPD3	-1.30295	0.0322519
KTI12	0.565773	8.26165e-05		RBM8A	-0.368166	5.28985e-05		IL5RA	-1.49718	0.0322519
LUC7L	-0.539046	8.33276e-05		DDX5	0.396491	5.43474e-05		NAPA	0.501643	0.0324591
MAFG	0.897338	8.4229e-05		MIR616	1.21106	5.43474e-05		ELL2	0.642636	0.0326623
PPHLN1	-0.362113	8.4229e-05		GMFB	0.491142	5.72275e-05		NSMCE3	-0.374355	0.0328883
UBE2C	2.31807	8.44476e-05		INSIG2	-0.384896	5.75206e-05		FBXO7	-0.346937	0.0329653
LOC100419654	1.85849	8.44476e-05		RAB14	0.375121	5.89079e-05		WSB1	0.515001	0.033083
CBX4	0.723278	8.44476e-05		SLC25A3	0.432368	6.06024e-05		E2F1	1.00862	0.0335361
RELB	0.664628	8.44476e-05		GPR65	-0.732066	6.4422e-05		LHFPL2	0.984042	0.0335361
PLRG1	-0.468197	8.44476e-05		ATF4	0.605479	6.5998e-05		BMI1	-0.291271	0.0335361
ELMO1	0.375328	8.52438e-05		PGBD2	-0.631185	6.68911e-05		XCR1	-1.87555	0.0335361
RNPS1	0.329998	8.63454e-05		UTP6	-0.393007	7.07265e-05		SIGLEC17P	-1.44159	0.0336674
ATF3	2.48015	8.6775e-05		C1orf131	-0.552108	7.31153e-05		KCNJ2	2.19428	0.0338018
GTPBP10	-0.647099	8.6775e-05		AMMECR1	0.522036	7.35081e-05		DDX5	-0.279372	0.0340895
FMNL3	-0.694482	8.71176e-05		SNRNP40	-0.543736	7.39483e-05		ORC1	1.12805	0.0341029
C1QTNF7-AS1	2.40733	8.81449e-05		MED21	0.739063	7.48995e-05		IFNAR1	0.391756	0.0341029
RNF19B	0.777068	8.85973e-05		UBLCP1	-0.444692	7.75293e-05		TOX	-0.787471	0.0341029
PLK3	1.26294	8.89541e-05		TP53RK	-0.527249	7.75668e-05		ZG16B	-1.35777	0.0341029
JRKL	-0.655512	8.89541e-05		ZNF426	-0.687836	7.94323e-05		ST6GALNAC6	-0.485421	0.0344663
ZNF426	-0.723464	8.89541e-05		RCE1	0.533799	7.99474e-05		NCF1	1.28132	0.0345831
DUSP14	-1.02387	8.89541e-05		ARRDC4	1.33128	8.51438e-05		ECI2	-0.434797	0.0345831
INSIG2	-0.392944	8.95455e-05		RBM15	0.609703	8.5991e-05		SYNE1	-0.674394	0.0345831
ATP6V0A1	0.89818	8.96559e-05		HAUS3	0.526223	8.76269e-05		LRFN2	-2.69595	0.0345831
KLRD1	-1.43343	9.09761e-05		BCL7B	0.445769	8.84946e-05		CTSD	0.672424	0.0348198
PDZD4	-1.63113	9.09761e-05		TSC22D3	0.964891	9.16998e-05		PCNX2	-0.554816	0.0348198
NR1H2	0.676001	9.1639e-05		IFT20	0.534248	9.25812e-05		SMAD7	-0.661796	0.0348198
NECAP1	0.508936	9.16695e-05		TOE1	0.56733	9.46252e-05		NECTIN2	1.21733	0.0354789
MTND4P15	1.95892	9.37492e-05		MTND4P15	1.90521	9.73844e-05		RPL31P62	1.6792	0.0356367
FUT4	0.919401	9.37492e-05		CCDC126	-0.555716	0.000102906		ZWINT	1.30509	0.0356367
MYBL1	-1.17044	9.43417e-05		RBM4	0.705436	0.000102906		SIGIRR	-0.425713	0.0356367
ZNF568	-0.72336	9.45662e-05		C5orf51	-0.554148	0.000106055		CD177	4.47393	0.0359529
TK1	1.67704	9.66373e-05		PDCD7	-0.528546	0.000112771		AP5B1	0.756534	0.0359529
C1orf21	-1.01959	9.98687e-05		FAM217B	-0.430152	0.000113026		PIM3	0.704437	0.0359529
SIRPA	1.10043	0.000100838		RNU6-415P	1.23189	0.000114397		ZYX	0.599794	0.0359529
ZNF264	-0.588732	0.000100838		PRPF4	-0.427874	0.000116679		TRAFD1	0.592931	0.0359529
ABHD17B	-0.570923	0.000100849		RBBP4	-0.378182	0.000124019		ST8SIA4	0.477394	0.0359529
DUSP11	-0.474856	0.000101312		HSP90AB1	0.32714	0.000128989		SMU1	0.279152	0.0359529
ETF1	0.531085	0.000103703		NFKBIB	0.61219	0.00013015		ABCF1	0.246315	0.0359529
PLEKHA1	-0.576679	0.000103949		NFKBIE	0.939866	0.000131757		SSBP3	-0.335577	0.0359529
GALNT2	0.513017	0.000104766		MRPL35	-0.579796	0.000139498		PRKCH	-0.451929	0.0359529
IRF1	1.09607	0.000105218		TRIM5	-0.554424	0.000139498		SH2D2A	-0.759455	0.0359529
ESPL1	1.7282	0.00010711		GTF2B	-0.454368	0.000139534		SYTL2	-0.865705	0.0359529
RN7SL431P	1.72509	0.000107463		ARF1	0.490552	0.000139929		CDHR1	-1.61397	0.0359529
PLEKHM2	0.346977	0.000107882		WDR89	-0.49762	0.000140097		CDH1	-1.69702	0.0359529
GLOD4	-0.348971	0.00010921		ATXN1L	0.655442	0.000140097		CCL5	1.89237	0.0359552
MFAP1	-0.651492	0.00010921		TENT5A	0.829481	0.000140097		MAP1S	0.429725	0.0359552
CRTAM	-1.20054	0.00010921		UTP14C	-0.719735	0.00014236		ADGRG1	-0.995551	0.0359552
USP15	0.868443	0.000110258		OGFOD1	-0.483904	0.00014236		TLR2	0.958548	0.0362426
MTND5P14	3.35046	0.000110695		DIPK2A	0.653879	0.00014236		PPP2R2B	-0.848194	0.0363069
BAK1	0.642209	0.000111308		LMNA	1.16512	0.000146016		P2RY8	-0.344132	0.0365671
MIR221	2.10002	0.000111404		MAF1	0.386585	0.000147923		SEZ6L	-2.12053	0.0365671
LNPEP	-0.423724	0.000111404		SEC63P1	2.08412	0.000147923		NKG7	-1.04466	0.0369669
ZCCHC10	-0.515884	0.000111404		FAM210A	-0.457883	0.000158625		IL6R	1.0365	0.0371027
UMPS	-0.676933	0.000111404		THUMPD1	0.358796	0.000160322		BEST1	0.936523	0.0371182
DENND2D	-0.770005	0.000111404		CCDC173	1.901	0.000160322		SRSF7	-0.329714	0.0371182
GPR171	-1.04508	0.000111404		GPR171	-0.96451	0.000163299		RASSF1	-0.665048	0.0371182
FASLG	-1.41955	0.000111404		SKOR1	1.51782	0.000167665		GCA	1.00759	0.0372983
SEMA4C	-0.956919	0.000115512		TMEM102	-0.71025	0.000168105		SOCS3	1.32864	0.0375236
ABCA1	1.44423	0.000117744		PDHB	-0.393404	0.000171904		VMP1	0.754372	0.037682
ZNF226	-0.534885	0.000117744		SIVA1	0.574508	0.000182412		AKR1B1	-0.38718	0.0382985
STK17A	-0.649212	0.000120785		RTP4	-1.32344	0.000183787		TPM4	0.434586	0.038376
MAF	-0.991294	0.000120785		SLC25A36	0.522305	0.000185823		CHUK	0.316528	0.038376
ARF1	0.530055	0.000121327		PSMD5	-0.441966	0.000188628		CDKN3	1.30201	0.0384784
EEF1DP7	1.82836	0.000121409		SLC39A14	-0.746946	0.000188799		PTPN4	-0.567806	0.0385406
FAM238A	1.12754	0.000121409		API5	-0.340284	0.000190545		C1GALT1C1	0.634385	0.0386253
ZNF530	-0.845992	0.000121409		PSMA2	0.688699	0.000196941		KCNJ2-AS1	2.08075	0.0387546
FTH1P22	-1.62428	0.000121409		KNSTRN	-0.654895	0.000202267		DOK3	1.00211	0.0387546
IL10	3.26842	0.000121409		PLEKHF2	0.538662	0.000202396		NDUFA10	-0.244262	0.0387546
PRSS22	-3.08283	0.000121409		CRLF3	-0.398458	0.000207022		CARD11	-0.405714	0.0387546
RNF14	-0.472881	0.000121634		PRKACB	-0.595687	0.000212464		ATP8A1	-0.479433	0.0387546
RAD23B	0.456254	0.000124431		SYNPO	0.880532	0.000219407		FCRL6	-1.02723	0.0387546
FAM78A	-0.384142	0.000124431		TOB1	0.850137	0.000220388		NMI	0.528262	0.0392909
KLF4	1.60217	0.000124978		SNORD59A	1.86838	0.000223366		ZDHHC14	-0.474716	0.0392909
LOC112268124	1.0761	0.000125011		C1orf74	-0.834708	0.00022874		TTLL1	-0.506233	0.0394511
AP5B1	1.07329	0.000125011		CCDC184	2.74644	0.00024117		PADI2	1.37538	0.0394712
NFKBIB	0.63647	0.000126337		COPB2	-0.476394	0.000243931		SAMD3	-0.807517	0.0396607
RELT	1.066	0.000127226		DYNLT2	0.805562	0.000245247		ARL11	0.702518	0.039736
CLEC12B	1.35256	0.000128361		IL7R	-0.816341	0.000246		TMEM165	0.385511	0.0397637
PRF1	-1.23736	0.000128385		ZNF557	-0.650616	0.000247686		MSRB1	0.830487	0.0400366
ZBTB10	1.02509	0.000129646		IER5	0.803094	0.000253381		AFAP1	-0.934994	0.0400366
MAT2B	-0.50435	0.000131077		ICAM2	-0.469214	0.000264479		C1QC	3.40788	0.0400887
STX11	1.05982	0.000132816		JPT2	-0.442801	0.00026506		RN7SKP26	1.43438	0.0400887
FCHSD2	0.432199	0.000132816		DHFR2	-0.714838	0.00026513		MT2A	1.22338	0.0400887
MSANTD2	-0.559973	0.000132816		VBP1	-0.491853	0.000266731		TLR4	1.00729	0.0400887
CWF19L2	-0.648254	0.000134043		DPM1	-0.438233	0.000271568		FCAR	0.971865	0.0400887
LONRF1	0.845426	0.000135747		EIF4H	0.380264	0.000271568		NPL	0.771745	0.0400887
GTPBP1	0.646395	0.00013636		RUNDC1	-0.526397	0.000273524		MAFG	0.593029	0.0400887
IL7R	-0.905068	0.00013636		USP6NL	0.828253	0.000278431		GYG1	0.500371	0.0400887
OSER1	0.745653	0.000144641		PAPOLG	-0.421292	0.000285079		SMIM15	0.481762	0.0400887
ARHGEF9	-0.680118	0.000144641		BRD8	-0.411099	0.000285447		MAPKAPK5	-0.266554	0.0400887
TTC7A	0.614934	0.000147786		CMTR2	-0.761879	0.000286689		JADE2	-0.352773	0.0400887
IVD	-0.440243	0.000147786		LINC00847	-0.55331	0.000288084		CENPT	-0.411959	0.0400887
ADAM9	0.913562	0.000148018		XIAP	-0.35247	0.000289229		CD247	-0.544883	0.0400887
C17orf49	0.900219	0.000148783		ZNF706	0.282889	0.000290809		ARL4C	-0.554079	0.0400887
OLFM2	-1.51576	0.000149656		PIGN	-0.442339	0.000292962		NCALD	-0.783903	0.0400887
TAF13	0.759057	0.000150795		ZNF480	-0.486578	0.000294766		EGR2	1.98081	0.0401299
GCSAM	-0.913946	0.000150795		GNA12	0.419739	0.000307991		VPS4B	0.319056	0.0401299
C3orf38	0.537896	0.000151976		BRD2	0.318976	0.000312901		CRY1	-0.415909	0.0401299
P3H4	-0.954045	0.000159918		CTNNB1	0.354334	0.000314974		CDK8	-0.309099	0.0401899
AURKB	1.74816	0.000160944		GIMAP8	-0.593526	0.000318647		TOR4A	0.56564	0.0404287
ARL14EP	-0.518657	0.000160944		BAG5	0.363195	0.000318647		VCP	0.26077	0.0406317
CDHR3	-0.991103	0.000160944		TRAF4	0.701575	0.000318647		NEMP2	-0.460212	0.0406678
CDT1	1.81531	0.000163192		LIX1L	-0.517106	0.000328725		TGFB3	-0.585667	0.0406678
CDC6	1.99092	0.000165972		ING2	0.846236	0.000328725		KLRF1	-1.09841	0.0406678
SPHK1	1.09534	0.000165972		VIM	0.814891	0.000332533		PRRG4	1.08477	0.0408324
ASB1	-0.442054	0.000165972		UBTD2	-0.48987	0.000343866		ZBTB14	-0.289179	0.0408985
DDX47	0.854334	0.000166341		CX3CR1	-1.44239	0.000348191		KLRD1	-0.915164	0.0411819
ZNF836	-0.762604	0.000166341		RNPS1	0.279408	0.000348862		BCR	-0.407048	0.0414366
IFNGR2	1.10268	0.000168591		BMS1	-0.34337	0.000358621		LINC00943	-1.15558	0.0419734
VPS18	0.592269	0.000168591		IL6	2.83065	0.000360749		INTS6L	-0.305409	0.0422402
TMED10	-0.423776	0.000170196		CCL4	-1.17781	0.000363768		LBR	0.519536	0.0428558
NCAPG	1.68272	0.000171649		TVP23B	-0.555395	0.000365876		SBK1	-0.604945	0.0428558
ZNF419	-0.744009	0.000171649		TOR1AIP1	-0.488104	0.000368418		BCL3	1.10267	0.0431986
GBA	0.673172	0.000173521		TTC7A	0.546342	0.00037071		TFDP2	-0.588714	0.0431986
CYP2R1	-0.469545	0.000173521		FASLG	-1.17452	0.000372202		MGST1	0.829227	0.043424
PAQR8	-0.770269	0.000173521		FCHSD2	0.379223	0.00038231		GTPBP1	0.439705	0.0440203
LTO1	-0.381447	0.000173851		PHF3	0.446086	0.00038231		SMTNL1	1.64779	0.0440618
ARNTL2	1.76074	0.000177802		OBI1	-0.535596	0.000384499		KIF14	1.62668	0.0440618
SCARF1	1.37263	0.000177802		TMEM223	-0.441321	0.000384499		CLEC12B	0.901384	0.0440618
ARHGAP24	1.13289	0.000177802		ARL6IP5	-0.419329	0.000384499		LPCAT2	0.777254	0.0440618
IKZF3	-0.74733	0.000177802		GUCD1	0.431393	0.000389459		ERO1A	0.322017	0.0440618
CD2	-0.892396	0.000177802		DDX3X	0.498563	0.000389459		CCDC102A	-0.597415	0.0440618
LPAL2	-1.4077	0.000178166		SIAH1	0.709518	0.000391958		OPTN	-0.444369	0.0441865
DNAL1	-0.695952	0.000178325		CLIP2	0.634197	0.000394044		PHLDB2	-0.844068	0.0441865
PTS	0.763677	0.000178339		ZBTB39	0.598672	0.000396378		RGCC	-1.03785	0.0441865
PDCD7	-0.529711	0.00017931		ESYT1	-0.426875	0.000398784		FCGR1CP	2.13491	0.044263
ACKR3	-1.17429	0.00017931		EIF2S1	-0.449288	0.000398788		RRP12	0.862556	0.0442758
MTMR10	0.566025	0.000179501		TOR2A	0.516985	0.000401231		MARCHF9	-0.510067	0.0445001
ZNF22	-0.540796	0.000179501		PER1	1.19034	0.000401231		CDT1	1.22569	0.0447278
ZSCAN26	-0.613728	0.000179501		PIM3	0.864817	0.000405077		CGAS	0.502482	0.0447278
TOX	-1.04269	0.000179501		HNRNPU	0.36192	0.000405135		LUC7L3	-0.286728	0.0447278
ADAMTS2	5.5412	0.000181116		SUPT16H	-0.425412	0.00042392		RGS9	-1.13715	0.0447278
LRRC59	0.592972	0.000181116		ACTR8	-0.399938	0.00042392		SLFN13	-0.479638	0.044923
RAB1A	0.53499	0.000181116		ZNF530	-0.701988	0.000434192		LOC112268124	0.725424	0.0449313
MAPK1IP1L	0.356363	0.000181116		OSER1	0.651981	0.000435239		PSMA4	0.473959	0.045207
GNG2	-0.537465	0.000181116		HMGB3	1.31232	0.000435271		NCF1B	1.10961	0.0452592
MIDN	0.996268	0.000183589		CCDC69	0.333994	0.0004374		ADCY9	-0.56763	0.0452592
CHST12	-0.894074	0.000183589		STK17A	-0.556453	0.000439379		PAFAH2	-0.404278	0.0453882
DBR1	-0.621252	0.000187715		SRSF3	0.348971	0.000444652		AKT3	-0.47681	0.0454565
HNRNPU	0.408129	0.000191087		CSTF1	-0.478833	0.0004519		HP	1.66215	0.0456421
HMOX2	-0.574845	0.000191087		TMED10	-0.371661	0.0004519		VDR	0.758816	0.0456421
CDC25A	2.28225	0.000192679		MAGEH1	-0.699026	0.000455368		CANT1	0.402521	0.0456421
BTG3	0.980512	0.000192679		CD83	1.50573	0.000455368		AUTS2	-0.875226	0.0456421
FBXO33	0.592951	0.000192771		EIF1AX-AS1	2.39529	0.000455368		PRSS23	-0.995057	0.0457434
ARHGAP6	1.57694	0.000194307		ARL14EP	-0.456896	0.000460529		DTX3L	0.523462	0.045786
ESYT1	-0.471935	0.00019461		TMEM167B	0.436116	0.000460529		APOL2	0.479366	0.045786
ZFYVE28	-0.763482	0.000198036		KIF9	0.86197	0.000461284		PLAUR	0.870594	0.0458129
CENPU	1.66689	0.000198623		KLHL11	1.503	0.000468065		APOA2	1.23361	0.0459287
TNS3	0.888032	0.000198858		C9orf64	-0.803981	0.000468181		CSF2RB	0.961368	0.0459287
PAPOLG	-0.447664	0.000199274		BAG1	0.523688	0.000478493		NT5DC1	-0.260088	0.0459287
OSGEPL1	-0.608608	0.00020043		ARHGAP21	0.545913	0.000478493		JAZF1	-0.401657	0.0459874
ZAP70	-0.771252	0.00020043		MIR221	1.83785	0.000482491		PADI4	1.0167	0.0460928
COX11	-0.473482	0.000201272		HACD3	-0.576503	0.000484207		LRRK2	0.937458	0.0460928
LIX1L	-0.554959	0.000202272		KRBOX4	-0.406006	0.000496776		NDUFV1	-0.332988	0.0460928
BCL7B	0.434847	0.000202722		ZNF200	-0.941614	0.000500295		RABGAP1L	-0.358836	0.0460928
CCDC65	-0.639706	0.000202722		MTERF3	-0.442605	0.000504018		LINC02328	-0.395332	0.0460928
ARL8A	0.600045	0.00020342		ARMT1	-0.599151	0.000528366		FAR2	0.638054	0.0462119
LYRM7	-0.537813	0.00020412		ZNF419	-0.640452	0.000530553		FOSL1	1.50687	0.0462493
DENND5B	1.07711	0.000207944		BTG3	1.28876	0.000532381		SIRPA	0.705811	0.0462493
LRRFIP2	0.658925	0.000208936		MMADHC	-0.39392	0.000535672		NFKB2	0.490062	0.0462493
LPAR6	-0.826794	0.000208936		SERTAD3	0.871883	0.000543939		ZNF341	0.451815	0.0462493
DUSP10	1.29289	0.00020904		ZNF701	-0.61369	0.000544479		BORCS8	0.43907	0.0462493
TGDS	-0.534712	0.00020904		POGLUT1	-0.292971	0.000560299		GALNT10	-0.269482	0.0462493
RAB13	1.61422	0.000210029		ANAPC7	-0.372446	0.000564987		ODF2L	-0.397002	0.0462493
MIR616	1.13573	0.000210029		PNRC1	0.521312	0.000569591		DYNC2I1	-0.489804	0.0462493
ZNF628	0.698419	0.000210029		FBXO7	0.409957	0.000576791		KIF21A	-0.653366	0.0462493
EXOC8	0.666284	0.000210029		TTC9C	-0.492119	0.000582331		FAM124B	-0.898052	0.0462493
ZNF875	-0.571015	0.000210029		TCEAL8	-0.476084	0.000618568		PODN	-1.53823	0.0462493
KIF4A	2.436	0.000212841		PAX5	0.75711	0.000621649		GINS2	1.35228	0.0463977
PDK3	0.572846	0.000212841		TNFAIP8	-0.361905	0.000622893		TLR7	0.893889	0.0463977
ZNF383	-0.443245	0.00021323		SEH1L	-0.317123	0.000622893		ACSL4	0.528425	0.0463977
TFE3	0.726749	0.000214382		ATP8	0.686841	0.000632165		CCDC125	0.44712	0.0463977
NCALD	-1.06749	0.000214382		NAT1	-0.742556	0.000645918		ZMPSTE24	0.345707	0.0463977
ATF1	-0.388297	0.000214453		HSPA8	-0.540519	0.000645918		COPA	0.33748	0.0463977
GMFB	0.465005	0.000214715		PABPC4	0.337063	0.000645918		STAT5A	0.330314	0.0463977
EBF4	-1.23444	0.00021997		TMEM216	-0.524878	0.000647165		LPCAT1	-0.36849	0.0463977
DNAJB11	0.462565	0.000221182		TGIF2	-0.366957	0.000649383		CROT	-0.378252	0.0463977
ZNF28	-0.804801	0.000221182		PRKCE	0.603466	0.000665637		DMWD	-0.477365	0.0463977
DHRS3	-0.85814	0.000221182		SCOC	-0.460909	0.000682475		ENHO	-1.99061	0.0463977
ZNF829	-0.868027	0.000221182		RPA2	-0.463318	0.000696275		IRF2	0.411306	0.0465123
CDIP1	-0.502917	0.000225713		MRPS18C	-0.574528	0.000700899		SPHK1	0.733526	0.0465221
JUND	0.994805	0.000226733		PLEKHG1	0.818829	0.000703358		PRKAG1	0.29804	0.0465221
GAB2	1.2614	0.000226846		ZNF674-AS1	0.624767	0.000705079		DTHD1	-1.38609	0.0465221
KIF1C	0.389187	0.000226846		WDR92	-0.545772	0.000712546		DDX51	-0.321499	0.0465405
WDR82	-0.340441	0.000226846		CAAP1	-0.307468	0.000716802		FCGR2A	1.09501	0.0467968
CCND2	-0.616709	0.000226846		DDX1	-0.410131	0.000726117		TRPM2	0.638255	0.0468031
ZNF549	-0.749885	0.000226846		KCTD5	-0.474476	0.00074455		ADAR	0.414066	0.0468319
KLHDC4	-0.845948	0.000226846		WDR82	-0.295319	0.000751434		FGFBP2	-1.08594	0.0468319
RBM4	0.681242	0.000229208		THNSL1	-0.871097	0.000755542		NAIP	0.684952	0.0468367
PYGO2	-0.503495	0.000229208		PRMT6	-0.643711	0.000773264		ACTR1B	-0.225864	0.0468367
DIPK2A	0.648037	0.000233865		RPP40	-0.719778	0.000774611		RPL3	-0.447024	0.0468367
ZNF260	-0.883928	0.000235922		FGFR1OP2	-0.339387	0.000774611		CRIP2	-0.972008	0.0468367
CLU	2.27794	0.000236011		POLR2B	-0.351525	0.000775238		APBA1	-1.5221	0.0473944
CLDND2	-1.74632	0.000236011		SRP54	-0.344938	0.000775238		HLCS	-0.537973	0.0485289
SIGLEC17P	-1.86717	0.000236011		ESCO1	0.307619	0.000775457		CHIC1	-0.574717	0.0486503
BCL3	1.5434	0.000237842		CCDC121	-1.33051	0.000785688		CEBPB	0.937734	0.0487243
SIAH2	0.506195	0.000238862		NUDT4	0.317742	0.000785688		NDUFAF1	0.543939	0.0487243
VCP	0.364802	0.000238862		PRDM2	0.41777	0.000785688		G6PD	0.452212	0.0487243
SACM1L	-0.355265	0.000238862		IKZF5	0.444078	0.000785688		ZAP70	-0.508127	0.0487243
EXT1	0.802174	0.000239325		ALMS1-IT1	0.84073	0.000785688		SNORD94	-0.764223	0.0487243
SNN	0.758307	0.000239503		MED8	-0.531037	0.000792632		AJM1	-0.801217	0.0487243
SKAP1	-0.664698	0.000239503		YAE1	-0.671752	0.000801549		GZMB	-0.880118	0.0487243
CNPY2	-0.664361	0.000243385		CRYGS	-0.53336	0.000816764		LOC102724330	-0.820513	0.0487813
MAGED2	-0.393325	0.000245908		KHDRBS2	1.16845	0.000821556		F2RL1	0.93384	0.0488082
HEXIM1	-0.334805	0.00024662		CCDC127	-0.55824	0.000823133		RBM47	0.821344	0.0488082
HMGB2	0.640144	0.000248056		ZNF503	1.54396	0.00082634		SIRPB1	1.07041	0.048938
SNX13	0.567126	0.000248056		NFS1	-0.427719	0.000827192		DPYD	0.555859	0.0490846
FCRL6	-1.40131	0.000249249		PPHLN1	-0.284458	0.000827192		FMNL3	-0.437325	0.0490846
H2BC12	1.21986	0.0002553		DUSP5	1.02581	0.000834048		ZNF83	-0.44919	0.0490846
DMPK	-0.80871	0.00025712		MAGT1	-0.378907	0.000879806		PPIP5K1	-0.461548	0.0490846
TMEM267	-0.461196	0.000260346		TMEM60	-0.841427	0.000881394		APOL1	0.657602	0.0494065
DAZAP2	0.387598	0.000261671		PTRH2	-0.522939	0.000884818		MBNL2	-0.320514	0.0494065
SELENON	0.525483	0.000264562		ENC1	0.887003	0.000888763		ACSL1	1.5943	0.049489
ZNF542P	-0.779081	0.000264562		ZNF561	-0.514112	0.000891579		CHMP5	0.491047	0.049489
CAMK2N1	-1.43077	0.000266411		TAGLN2	0.559238	0.000906817		TXNRD1	0.463819	0.049489
CAPN10	-0.435395	0.000268519		HNRNPK	0.281502	0.000908983		DOLPP1	0.461182	0.049489
TET3	0.775962	0.000269402		MPLKIP	-0.490762	0.000913426		STAT2	0.451169	0.049489
COX19	-0.419974	0.00026945		GZF1	0.589578	0.000913426		MCMBP	0.351674	0.049489
PYHIN1	-1.06295	0.000273324		LNPEP	-0.336317	0.000915739		ZBTB1	-0.34453	0.049489
SMIM18	1.64624	0.000274812		ZNF180	-0.448858	0.000917751		ARRDC2	-0.349301	0.049489
PRSS23	-1.37478	0.000278767		FAM114A2	-0.305202	0.000921585		SLC26A11	-0.462019	0.0496283
CRBN	-0.338756	0.000278919		PITPNB	-0.257198	0.000932798		MTERF2	-0.427882	0.0498293
CACFD1	0.721795	0.000280951		CISH	-1.24726	0.000952621		PAQR6	0.964175	0.0499194
RRP15	-0.508779	0.000282048		CEP290	0.576065	0.000972531		PANK2	0.338226	0.0499194
ATXN7L3	0.35298	0.000282959		TP53INP2	1.45415	0.000972531		ERCC1	-0.355548	0.0499194
OSBPL10-AS1	2.48794	0.000283058		DAZAP2	0.32886	0.000979733
TIA1	-0.425447	0.000283871		CDV3	0.28204	0.000995039
SNORD59A	1.86069	0.000284727		GPR132	-0.626669	0.000999609
CHP1P2	1.06224	0.000284976		TRIM56	-0.452407	0.000999609
OXSM	-0.509328	0.000285551		SERINC1	-0.438031	0.00101845
GIMAP4	-0.888961	0.000287107		CAPZA1	-0.51348	0.00102488
PEX13	-0.463815	0.000288543		STRBP	0.506397	0.00102681
EIF5A	0.475312	0.000289755		CLK3	0.378751	0.00103242
ABLIM3	2.12103	0.000290227		JRKL	-0.496116	0.00105265
RAB5IF	0.646143	0.000291625		IL16	2.42752	0.00108208
TMEM183A	0.257807	0.000291625		EIF5	0.410319	0.00108479
NFYB	-0.408478	0.000291625		TSNAX	-0.348398	0.00108666
NUP43	-0.632621	0.000291625		EHD3	0.69805	0.00109376
CCDC102A	-0.796136	0.000291625		ZKSCAN4	-0.591681	0.0011021
RASGEF1B	1.4024	0.000293976		TNFSF14	-1.03096	0.00111355
HSD17B7	-0.531573	0.000293976		HLTF	-0.508729	0.00111396
ORC1	1.42716	0.000295278		NPR2	-0.721211	0.00111468
ANKDD1A	0.961305	0.000295278		LRPPRC	-0.29275	0.00112673
MPP1	0.94469	0.000295278		EXOC8	0.56651	0.00112673
HIF1A	1.07338	0.00029596		LOC100419654	1.50781	0.00112795
TNFAIP2	0.963633	0.000296224		DUSP1	1.18033	0.00114111
TYSND1	-0.427799	0.000296224		IGIP	-0.611321	0.00117196
ZNF225	-0.613289	0.000296224		MRPS14	-0.497176	0.00118881
AKAP5	-1.08609	0.000296224		MID1IP1	0.725733	0.00118881
CLK3	0.438676	0.000299969		INTS5	-0.515954	0.0012106
SMNDC1	0.39379	0.000304109		TIA1	-0.360365	0.0012106
AGAP6	-0.485024	0.000309356		PLK2	0.935884	0.00121388
ERBB2	-1.03146	0.000309356		KIN	-0.316568	0.00121691
SBDSP1	0.614462	0.000314274		CIDECP1	0.59067	0.0012416
SOCS3	1.75725	0.000314827		R3HCC1L	0.285165	0.00125407
PSTPIP2	1.00964	0.000314827		PEX13	-0.394228	0.00126808
ARL5B	0.847497	0.000316168		BCR	0.471648	0.00126808
NCF1	1.66786	0.000317053		FOS	1.45976	0.00127151
MFSD8	-0.5403	0.000318382		GTF2E1	-0.430034	0.00127847
WDR92	-0.608705	0.000318952		OLFM2	-1.13525	0.00129996
ITGB3	2.1709	0.000323499		C21orf91	-0.493249	0.00130045
ZYX	0.788854	0.000323499		PPTC7	0.380105	0.00130193
TNIP1	0.377919	0.000327321		NDUFV2-AS1	0.575621	0.00130193
ANLN	1.86254	0.000329808		ND5	0.462985	0.00131171
GTSE1	1.84103	0.000330863		LRRC57	0.386696	0.00133999
TRAF6	0.669392	0.000330863		YIPF5	-0.313467	0.00134961
CLIC3	-1.42921	0.000331205		ATPSCKMT	-0.601485	0.00136418
ZNF823	-0.850854	0.000332275		SRSF7	0.372917	0.00136418
CST7	-0.836567	0.000332947		CRTAM	-0.871428	0.0013832
ZNF140	-0.494108	0.000333585		SPN	-0.679298	0.00138848
CYB5R4	0.517146	0.00033912		SNHG15	0.506182	0.00138848
CCIN	2.01607	0.000340557		C2orf69	0.351999	0.00142269
CYB5R3	0.48848	0.000340557		ZNF264	-0.447787	0.00142363
LEPROTL1	-0.560687	0.000340557		B3GALT2	-1.8518	0.00145784
ZNF74	-0.843855	0.000340557		ZPR1	0.258021	0.00145784
TKTL1	-1.25894	0.000340557		SNN	0.623023	0.00145784
ANKRD9	0.995664	0.000341722		IVD	-0.347458	0.00146477
API5	-0.334905	0.000342678		ZEB2	0.589715	0.00151334
CRAT	0.678749	0.000343824		ORC5	-0.478262	0.00151437
RSRC2	0.326321	0.000349951		FAM98B	-0.628602	0.00152029
CETN3	-0.767505	0.000357172		SRF	0.426385	0.00152029
LY9	-0.660525	0.000358014		GABARAPL1	0.642649	0.00152029
HERPUD1	0.652555	0.00035894		LOC102723604	2.08816	0.00152029
AEN	0.495087	0.000361484		CCNT1	0.372758	0.00152612
CCDC127	-0.622517	0.000361484		FAM118B	-0.420156	0.00154682
MGLL	1.4848	0.000367024		RGCC	1.1872	0.00155542
CPEB3	0.634766	0.000371804		SPCS2	-0.467342	0.00156955
ACTR6	-0.503465	0.000372257		MAP1LC3B	0.366552	0.0015766
ZNF614	-0.574882	0.000379862		HCP5	-0.487173	0.00158605
KANK3	-1.57449	0.000379862		SUMO3	0.425101	0.00158811
METTL2B	-0.578376	0.000383664		HNRNPDL	0.261578	0.00159152
TMEM102	-0.680848	0.000383664		CNOT4	0.349053	0.00159249
TBX21	-1.1415	0.000383664		FANCF	-0.51514	0.0015927
NMUR1	-1.83502	0.000385091		ALDH5A1	-0.579161	0.00159893
SMAD9	-1.31025	0.000386542		METTL18	-0.721789	0.00161115
LGR6	-1.5746	0.000386542		ZNF226	-0.405959	0.00161115
ICAM2	-0.462966	0.000391003		ARL4D	1.13798	0.00161115
MARCKS	0.921413	0.000391527		MAFF	1.17136	0.00161115
N6AMT1	-0.874724	0.000393543		FAM200A	-0.590864	0.00161736
R3HCC1L	0.320781	0.000394298		PSTK	0.505926	0.00163598
PKMYT1	1.95221	0.000394609		GNAS	0.339182	0.00163685
NLRC3	-0.661973	0.000396936		VPS41	-0.45465	0.00168436
KIF14	2.16152	0.000397571		MAD2L1BP	0.440075	0.00168915
AIM2	1.21805	0.00039772		WDR12	-0.403239	0.00169726
SEPTIN5	1.76662	0.000401391		AHR	0.752609	0.00169764
PGD	1.02597	0.000401391		HNRNPA1	0.310349	0.00170921
ZBTB4	-0.481365	0.000401391		VPS35	-0.3997	0.00171013
ZNF320	-0.769094	0.000403689		MRPL19	-0.429381	0.00171066
B3GALT2	-2.32632	0.000403689		TMEM68	-0.373012	0.00171151
MBLAC2	-0.657019	0.000405887		EEF2	0.417916	0.00171151
RABGGTB	0.285239	0.000406226		TIGD1	0.707788	0.00172964
STK38	-0.349444	0.000412602		BHLHE40	0.700864	0.00172969
TRPV2	-0.364034	0.000412602		ALYREF	0.595647	0.00177356
GRINA	0.897844	0.000413158		SLC4A1AP	-0.266174	0.00179659
ZNF181	-0.706037	0.000413158		AK6	-0.632914	0.00180136
PTGDR	-1.45211	0.000413158		RPP14	-0.363076	0.00180136
NEU1	0.693979	0.000415427		CARD6	-0.949961	0.00181713
PRSS30P	-2.09789	0.000417427		RNF26	0.429821	0.00184161
E2F7	2.04826	0.000418135		PPIL1	-0.657908	0.00185595
NDST1	1.06831	0.000418135		RAPGEF1	0.367579	0.00188698
CROT	-0.500256	0.000418135		VTA1	-0.383045	0.00190869
ZNF512	-0.50619	0.00042144		SRSF1	-0.306496	0.00190869
ZBTB47	1.00036	0.000429477		CCR2	-1.15767	0.00192731
LAMB1	0.96204	0.000431128		RAD23A	0.286872	0.00193298
ZNF540	-0.903848	0.000434037		TTF1	-0.315475	0.00193729
ITGA2B	2.53388	0.000442885		NGDN	0.338995	0.00194133
MTARC1	1.25382	0.000446006		EIF5A	0.383792	0.0019642
ZNF585B	-0.572821	0.000446006		DAXX	-0.325808	0.00196634
SLC9A3R1	-0.578175	0.000446006		DUSP6	1.05145	0.00197828
ODF3B	1.3321	0.000449115		MRPS35	-0.408135	0.00207601
CPOX	-0.643656	0.000452211		ZCCHC9	-0.368767	0.002091
YRDC	0.478166	0.000455688		ZNF836	-0.568287	0.00209916
TAF5LP1	-0.825052	0.000458729		MINPP1	-0.534706	0.00210845
RUNX3	-2.3571	0.000460013		DBR1	-0.475656	0.00211537
TNRC18	0.586766	0.000460322		REPIN1	0.414353	0.00211537
VPS33A	-0.440853	0.000460766		PTPN1	0.344642	0.00213518
COQ10A	-0.686636	0.000460766		STK24	0.501673	0.00213518
NECTIN2	1.49417	0.000464284		KLF10	0.854381	0.00214403
SMG7	0.349393	0.000466987		LEMD3	0.380832	0.00214538
ADIPOR1	0.796411	0.000473557		SLC18A2	1.51413	0.00214538
RPS10	0.756231	0.000473557		EOMES	-0.937059	0.00218997
SEPTIN1	-0.643588	0.000473557		MYC	-0.984247	0.00224365
SREK1IP1	-0.434068	0.000476668		COX1	0.441215	0.00227037
TAS1R1	2.55972	0.000477701		SMAD9	-1.03502	0.00227416
DYSF	1.75031	0.000477701		LINC00921	-0.625768	0.00232872
SLC25A3	0.386195	0.000479334		THUMPD3	-0.32768	0.00232872
TRG-AS1	-0.930156	0.000480263		TMEM263	-0.462551	0.00237611
EIF1	0.556926	0.000482059		LEO1	-0.389178	0.00237611
TASP1	-0.568481	0.00048688		SEPHS2	-0.513902	0.00237685
HENMT1	-0.521871	0.000489426		LRRN3	-1.32784	0.00237794
LOC103344931	-0.589208	0.00049044		MIRLET7D	0.694727	0.00237794
SRGAP2	0.617109	0.000491049		MATR3	0.800045	0.00237912
ETV6	0.600641	0.000492074		AVPI1	0.90586	0.00240809
MAML3	0.925055	0.000493905		SFPQ	0.32375	0.00241198
PDGFD	-1.48827	0.000496349		CYP20A1	-0.312157	0.0024207
GRAMD1B	0.786188	0.000500438		TMEM87A	-0.205022	0.00242384
ZNF420	-0.606455	0.000500438		FAM87B	1.19155	0.00242384
KBTBD3	-0.709073	0.000500438		MTND3P23	2.30806	0.00242384
LFNG	-0.50749	0.000502167		ZNF566	-0.490829	0.00244044
LOC100505501	-1.10934	0.000502167		MARCHF7	-0.342912	0.00244044
ELP2	-0.377976	0.000507867		ABL1	0.360077	0.00244642
CIT	1.21877	0.000511826		ZNF626	-0.727084	0.00244793
GORASP1	0.45021	0.000511826		C1GALT1C1	-0.675279	0.00244793
SOD2	1.04227	0.000514073		NUP62	-0.352203	0.00252238
FURIN	0.758417	0.000514073		GALNT10	0.302505	0.00253879
FAM200A	-0.683477	0.000514073		BYSL	-0.586958	0.00254536
NFATC2	-0.697767	0.000514073		METTL6	-0.37079	0.00254536
ZNF780B	-0.740491	0.000514073		YPEL2	0.447433	0.00255648
NAPA	0.602248	0.000515983		EMP1	1.19861	0.00255648
TRAPPC9	0.464794	0.000515983		PNN	0.269922	0.00255703
ANAPC7	-0.382035	0.000515983		AEN	0.409892	0.00257351
NMT2	-0.697158	0.000516181		PLEKHM2	0.251064	0.002574
C1orf131	-0.480575	0.000516871		MRPL39	-0.491242	0.00259342
LOC100996351	1.34908	0.000517711		SEC22B	-0.247093	0.00260046
FCAR	1.22674	0.000517711		PLEKHF1	-0.741462	0.00261702
ZC3H15	0.315241	0.000519878		TRAF6	0.548183	0.00272342
TMEM181	-0.618495	0.000520863		CCDC28A	-0.408188	0.00275746
ZNF30	-0.760389	0.000527641		LOC101927151	-0.741254	0.00276454
AP1B1	0.339529	0.00053119		LAMTOR3	-0.414089	0.00276454
RELA	0.457772	0.000538665		FAM171A1	-0.866641	0.00276765
RAB29	-0.509719	0.000538665		FAM53C	0.600327	0.00277086
GEMIN6	-0.693964	0.000538665		GTDC1	0.351075	0.00278904
NINJ1	0.989754	0.000541039		METAP2	-0.306857	0.00279488
ZNF345	-0.517829	0.000543225		ABCF1	-0.256526	0.00279488
CTSB	0.819737	0.000545753		ZNF696	-0.619597	0.00282979
CALM3	0.467076	0.000545753		CEBPG	0.404863	0.00282979
SZRD1	0.338637	0.000545753		BMT2	0.347635	0.00283631
CA5B	-0.416504	0.000545753		COBLL1	0.854934	0.00283883
FAM117A	-0.442346	0.000545753		PNMA1	0.350746	0.00286469
TCEAL1	-0.587335	0.000545753		GAS2L1	0.931772	0.00286469
USP11	-0.446966	0.000547169		CARD8-AS1	-0.62213	0.00290438
EGR2	2.52276	0.000557959		LINC00115	1.1827	0.00290438
TTC39B	-0.740546	0.000559685		PEX11B	-0.285723	0.00290848
METTL16	-0.384845	0.000562831		LY75	-0.405169	0.00291155
TSNAX	-0.375271	0.000571667		METTL23	-0.349289	0.00291155
CFAP298	-0.559609	0.000573902		COPS4	-0.415804	0.00291566
TSPAN9	1.61797	0.000574556		TCTN3	-0.326825	0.00291566
ESYT2	-0.409413	0.000574556		KDSR	-0.396597	0.00292971
CASP4LP	-0.702469	0.000574556		THRAP3	-0.29544	0.00296799
RN7SKP287	1.83644	0.00057514		PPP6C	-0.301162	0.00300544
GPN1	-0.378552	0.000575308		ZNF671	-0.415994	0.00301869
ADGRG1	-1.23903	0.000575308		IMPA1	-0.469056	0.00307872
PKM	0.497902	0.000576326		SLC29A4	-1.6765	0.00316656
ATG16L1	-0.357306	0.000577865		RNF32	0.637628	0.00316656
RN7SKP26	1.79792	0.000583294		KLF11	0.772374	0.00316656
NCF1C	1.49371	0.000583294		MYBPC2	1.76447	0.00317347
CPEB4	0.847504	0.000587818		KLHL22	-0.447243	0.00320878
FBXO48	-0.535972	0.000587818		LYSMD1	-0.572868	0.00321058
FCER1A	-3.28332	0.000587818		RNU5D-1	1.95928	0.00321058
ZBTB38	-0.733981	0.000590212		OSGEPL1	-0.446252	0.00324805
RASGRP3	0.765538	0.000591251		FLVCR1	-0.350392	0.00326164
WSB2	0.381193	0.000592118		PUM2	-0.27478	0.00326164
RPARP-AS1	-0.622516	0.000593784		PKNOX1	-0.33831	0.00326903
OSER1-DT	-0.637626	0.00059695		MTURN	0.661797	0.00335959
LMAN2L	-0.431884	0.000598108		MRPS23	-0.528178	0.003379
NT5C3A	0.567342	0.00059839		GTPBP10	-0.442427	0.00338108
JMJD6	0.846176	0.000598537		MED10	0.399289	0.00338108
TUBB4B	0.577008	0.000599555		ORMDL2	-0.528273	0.00339696
ZWINT	1.53286	0.000607791		ZNF780B	-0.597833	0.00345357
CCDC71	-0.425895	0.000610548		ATP5PBP1	2.7503	0.003464
CCNE1	1.01862	0.000612556		FUT4	0.657291	0.00346464
TMEM38A	1.16212	0.00061372		CD248	-1.74728	0.0034765
CENPN	1.07385	0.00061372		MCM9	0.418023	0.0034765
MED13L	0.608531	0.00061372		RN7SKP287	1.57921	0.0034765
SLC30A5	-0.28855	0.00061855		RN7SL15P	1.80919	0.0034765
RPUSD3	-0.388628	0.000618617		TXLNA	-0.255776	0.00347759
CDK1	1.70804	0.000619471		GADD45B	0.676045	0.00352119
IGHV4-59	1.76785	0.000621896		DCK	-0.313008	0.0035225
COPS7B	-0.338306	0.000627222		LINC00324	-0.560032	0.00353266
LINC01278	-0.569509	0.000630366		C2orf42	-0.342024	0.00353266
PLEKHF2	0.500858	0.000635997		CIBAR1	-0.543816	0.00357553
CLSPN	2.13351	0.000637789		AGFG2	-0.452707	0.00359469
BRD2	0.311487	0.000637789		ACTR10	-0.309558	0.00360409
TTC22	-0.881247	0.000637789		ELP4	-0.343645	0.00363162
EIF4H	0.366083	0.000639044		LOC283194	1.1257	0.00363162
RIPK2	0.688771	0.000639339		TUBB6	1.18485	0.0036631
WDR3	-0.497527	0.000639339		NLRP7	-1.04199	0.00366543
MAP3K3	0.622486	0.000646518		UTP3	-0.480134	0.00367391
DBNL	0.388994	0.000647878		SGMS1	0.394635	0.00370654
CNTLN	0.957334	0.000648037		EXOSC3	-0.407412	0.00371225
RBM4B	-0.41123	0.000648445		ARHGAP6	1.22602	0.0037306
PKNOX1	-0.403868	0.00064893		WASF2	0.339937	0.00375909
RAPGEF2	0.826071	0.000652271		ILF2	0.353675	0.00381201
WWP2	0.463336	0.00065415		RNF25	-0.482695	0.0038185
HLTF	-0.541487	0.000656816		SMIM15	-0.495654	0.00382007
FICD	0.5903	0.000665176		TRAV8-2	-0.848614	0.00383534
NPR2	-0.765956	0.000665176		LRIF1	-0.506064	0.00389579
CEP78	-0.891822	0.000665176		GNL3	-0.312071	0.00396298
ZFP36	1.03747	0.000675556		C11orf68	-0.457735	0.00396886
MTHFR	0.375076	0.000675556		ARRDC5	-0.641018	0.00398096
ZFP14	-0.669117	0.000676737		PIP5K1B	0.680767	0.00398096
HSPH1	-0.470404	0.00067725		UHRF2	0.314915	0.0039918
RPL7P9	-0.83205	0.00067725		IFNG	2.31048	0.00399251
PPP1R8	-0.327075	0.000677591		LOC257396	-0.98259	0.00400187
KIF13A	0.852706	0.00067839		FAM124B	0.911852	0.00404047
LMOD2	2.51011	0.000678856		WDR6	-0.329431	0.00416538
BAG4	0.514113	0.000685231		CYB5R4	0.396	0.00417493
PAX5	0.757038	0.00068799		TMEM204	-0.910886	0.00419584
SRSF8	-0.398505	0.000688509		PDLIM1	0.73293	0.0042074
LMNB1	0.96141	0.000690389		PRR3	-0.416055	0.00425492
RPL7P1	-0.802991	0.000692548		RNF2	-0.37846	0.00431097
GAS2L1	1.05816	0.000694628		KBTBD8	0.615317	0.00431097
TNFRSF25	-0.711309	0.000694628		PTK2	0.584114	0.00436157
HS3ST3B1	-0.862101	0.000694628		RASGEF1B	1.07791	0.00440586
LRRN3	-1.59006	0.000694628		GIMAP2	-0.505698	0.00442489
JAKMIP2	-1.20203	0.000697714		HPS1	0.236852	0.00442489
SLC2A5	1.06746	0.000716803		SREK1IP1	-0.342536	0.00451932
CKAP4	0.898158	0.000716803		C15orf40	-0.314136	0.00458374
YAE1	-0.698289	0.000716803		IRF2BP2	0.300658	0.00461356
PTPN1	0.388001	0.000724817		NKAP	-0.321788	0.00463268
SLC43A2	0.980432	0.000726087		RNFT1	-0.282818	0.00464356
SLC25A17	-0.440172	0.000726087		TRIM21	-0.536608	0.00467618
ANPEP	1.71214	0.000727391		SDHD	-0.502349	0.00467618
OGFOD1	-0.425372	0.000727391		ATG4C	-0.432698	0.00467618
STAT4	-0.600106	0.000727391		TP53	-0.286979	0.00467618
MIR3142HG	-2.01457	0.000727391		FUBP3	-0.19713	0.00467618
OSR2	3.12529	0.000728191		SH3D19	0.846034	0.00467618
LRRK2	1.2176	0.000728191		GNAZ	1.02179	0.00467618
GIMAP1	-0.644263	0.000728191		ATP2B1-AS1	0.876816	0.00469267
ND5	0.506184	0.000729315		EIF4E	-0.312845	0.00471148
CACNA2D2	-1.02995	0.000732012		S100A10	0.653321	0.00472825
DDX39A	0.520133	0.000735213		ISCA2	-0.443164	0.00473234
PTK2	0.689335	0.000736855		UGDH	-0.440391	0.00474258
MAD2L1BP	0.476049	0.000738894		APEX2	-0.355907	0.00474258
PAQR4	0.865784	0.000751081		COX3	0.449897	0.00474258
NUSAP1	1.38246	0.000753608		ZSWIM3	-0.643737	0.0047486
MUL1	0.405819	0.000753608		KCNQ1OT1	-0.610905	0.0047486
SOX15	0.909826	0.000753906		ZNF583	-0.440193	0.00474973
MKI67	2.21978	0.000759355		TRAPPC9	0.374485	0.00474973
KIF18B	2.18657	0.000759941		GCC1	0.342199	0.00474996
SLC18A2	1.63641	0.000759941		MARCKS	0.708464	0.00476853
TMEM19	-0.439716	0.000759941		TRAV5	-1.2153	0.00478276
MED21	0.626221	0.000761257		MED11	-0.533305	0.00480331
SLC15A3	0.764453	0.000765904		ZNF823	-0.626083	0.0048344
CD82	0.480437	0.000765904		IRAK1	0.292892	0.0048433
EIF1AD	0.357012	0.000765904		ZNF140	-0.368333	0.0048564
ORC5	-0.517996	0.000765904		ZNF230	-0.734365	0.00485683
RABGAP1L	-0.463183	0.00076721		ZSCAN16	-0.496743	0.00485683
ZNF84	-0.575304	0.000776325		TAF13	0.548516	0.00485683
GAPDH	0.630103	0.000790969		ZNF385A	0.638092	0.00485683
TTC9C	-0.485674	0.000797042		ABLIM3	1.67844	0.00488668
ZNF485	-0.743521	0.000808985		RBM12	-0.379199	0.00489153
CMTM5	1.96236	0.000813156		RALGAPA1P1	1.29132	0.00490719
PITPNC1	-0.457524	0.000813811		IL10	1.10684	0.00492586
JAG1	1.15041	0.000815164		CHIC2	0.299962	0.0049682
EXO5	-0.624181	0.000815556		GPN1	-0.300588	0.0049697
IL17RB	-1.14772	0.000825677		SZRD1	0.266577	0.0049697
NEK6	0.632231	0.000826759		LOC105378083	0.780936	0.0049697
DDX3X	0.483872	0.000828091		C17orf49	0.654453	0.00499117
TBC1D31	-0.659769	0.000828091		GLOD4	-0.235878	0.00505305
BLNK	0.734154	0.000829406		TERF2IP	0.304494	0.00505305
SH3PXD2B	1.73554	0.000830441		POLR1F	0.592577	0.00505305
ATAD1	-0.421682	0.000830441		RN7SL834P	0.846791	0.00505305
TBCD	-0.524636	0.000830441		S1PR1	-0.693911	0.00505351
NCOR2	0.38856	0.000830695		HINFP	-0.239815	0.0050955
LBH	-0.67868	0.000830979		CDC37L1	-0.363933	0.00513036
GNA15	0.845468	0.000831184		OMA1	-0.297824	0.00513036
REXO2	-0.447573	0.00083147		CSNK1G3	0.3301	0.00513138
MAGEE1	-0.761366	0.00083147		ND4L	0.589258	0.00513162
HRH2	0.992715	0.000832834		RAB34	0.753587	0.00513162
CDK14	0.733697	0.000832834		RPL7AP16	1.27178	0.00513162
VAMP3	0.535685	0.000832834		SLC16A1	-0.652972	0.00514967
TRAPPC6B	-0.312518	0.000832834		ZNF487	0.399074	0.00514967
CTSW	-0.912129	0.000832834		ZNF281	0.681352	0.00514967
PTGDR2	-2.01809	0.000832834		ZNF786	-0.438362	0.00520178
KCNQ1	0.639266	0.000833559		ITGB5	1.27614	0.00520488
FANCA	0.58521	0.000833559		EIF5B	-0.418513	0.00527256
RBBP5	-0.379645	0.000834185		ING3	0.262772	0.00533119
TFEC	0.897369	0.000835852		VPS72	-0.323896	0.00533311
KLHL22	-0.516177	0.000835852		WDR77	-0.304421	0.0053455
XCL2	-1.67122	0.00084188		HSPA5	0.343486	0.0053455
CDC25C	2.53728	0.000848225		FBXW4P1	1.01371	0.0053455
SPARC	1.87938	0.000848225		AARSD1	-0.666906	0.00536268
ZNF561	-0.523149	0.000848225		MED20	-0.529836	0.00537827
SYT11	-0.585749	0.000848225		EXOC4	-0.283558	0.00539427
AMOT	-0.853415	0.000848225		COMMD2	-0.237221	0.00541491
KLRG1	-1.42357	0.00084824		FIZ1	-0.415033	0.00550082
TREML1	2.07505	0.000851647		BCL11A	0.577686	0.00550082
TFG	0.274461	0.000860295		OSBPL10-AS1	1.93278	0.00550912
MARCHF9	-0.623424	0.000860295		UBE2S	0.750378	0.0055729
DIAPH1-AS1	1.57744	0.000862376		RBM25	0.292755	0.00558927
RPS3AP26	-0.828204	0.000862376		PCED1B	-0.593229	0.00562168
TENT5A	0.723922	0.00086615		RAB2B	-0.304818	0.00562168
FAM98B	-0.674246	0.000880577		PKIG	0.554465	0.00563093
TMEM68	-0.402259	0.000887081		MIDN	0.684765	0.00570469
ACTR8	-0.377877	0.000887254		CBY1	-0.604546	0.00570674
ZADH2	-0.384458	0.000889953		LRRC59	0.418943	0.00571081
MIDEAS	0.548271	0.000896221		C4orf46	0.446551	0.0057359
CCDC85C	0.880929	0.000898968		RNU6-1024P	2.20504	0.00574718
NSMF	-0.47381	0.000898968		RNA5SP395	2.06498	0.00582482
JADE2	-0.429127	0.000900747		ISOC1	-0.355029	0.00589239
MCTP1	0.780876	0.000909958		HOMEZ	-0.454511	0.00589657
AP4B1	-0.371187	0.000909958		CASP10	-0.374042	0.00589657
ND4L	0.725473	0.000910218		KDM5A	0.342991	0.00589786
GGPS1	-0.404741	0.000911448		PPP1R2	0.308215	0.00594725
UBE2S	0.891975	0.000914309		ADAM28	0.529956	0.00595518
MTERF3	-0.424099	0.000916474		MOSPD1	-0.389217	0.00595599
BLOC1S6	0.391903	0.000917267		HNRNPF	-0.370353	0.00599953
ZNF248	-0.577521	0.000917267		C12orf65	-0.469276	0.00601119
LOC102723604	2.16058	0.000917387		KCNQ1	0.52526	0.00601119
CCDC173	1.67173	0.000917387		TAF3	0.37641	0.00610089
NFAM1	0.990983	0.000917387		NELFA	-0.293192	0.00621151
ZBTB7B	0.52216	0.000917387		MED4-AS1	1.94669	0.00621151
C11orf21	-0.609002	0.000917387		PSMD1	-0.35122	0.00623442
TRBJ2-1	-1.36143	0.000928124		KIF1C	0.279144	0.00623442
SUGT1	-0.255188	0.00092946		ZNF22	-0.367933	0.00627059
PMAIP1	0.920293	0.00092978		AARS1	-0.30316	0.00629288
CD3G	-0.868642	0.000932095		ZMPSTE24	-0.351932	0.00629567
RPL32P1	1.26511	0.000934816		INTS13	-0.321477	0.00629567
MYO7B	1.15246	0.000939028		HMGA1	0.432028	0.00630779
DRAM1	0.877551	0.000939028		FAM238A	0.791551	0.00630779
VPS37C	0.560052	0.000939028		TMCO1	-0.39733	0.00631762
TBC1D2B	0.481993	0.000939028		CXCR6	-1.52458	0.00632946
CREB5	1.51843	0.000941632		CDC5L	-0.264029	0.00632946
IRGQ	0.667117	0.000942152		ZNF689	0.426669	0.00633955
SRPRA	0.349285	0.000942152		CNTRL	0.256503	0.00635695
HMGA1	0.528315	0.000944163		CMIP	0.454366	0.00636643
IGHJ5	1.04229	0.000947441		NCOA5	-0.306226	0.00637029
FAR2	0.772781	0.000947441		FCMR	-0.404693	0.00638046
ENPP5	-1.71582	0.000956154		RASGRP3	0.610945	0.00638294
HBEGF	1.92623	0.000961024		ZNF383	-0.306221	0.00644436
SLC3A2	0.394064	0.000961024		MIR4639	1.23222	0.00644436
NOTCH2	0.795117	0.000971862		MIR6774	1.28377	0.00644436
PRKCH	-0.533296	0.000971862		KIFBP	-0.386396	0.00644946
CYTH3	-0.806827	0.000971862		RPRD1A	0.268548	0.00644946
CEP89	-0.460016	0.000990638		HLA-DQA1	1.6371	0.00646409
TICAM1	0.708618	0.000996337		ITGA2B	1.99022	0.00653893
BMP2K	0.66585	0.00100505		IL27RA	-0.241874	0.00657616
CLIP2	0.587541	0.00100505		HMGB2	0.444924	0.00660815
SLC37A1	0.405377	0.00100505		FOXP4	0.403762	0.00664374
IRF2BP2	0.356095	0.00100505		MED30	0.448727	0.00664473
ZNF180	-0.447797	0.00100596		LCMT2	-0.712542	0.00664927
YKT6	0.281843	0.00100741		SRSF10	0.352333	0.00666357
PML	0.499791	0.00101169		ZNF181	-0.512031	0.00669423
SPATA5L1	0.532925	0.00102411		ARRDC3	0.713913	0.00677357
RAB2B	-0.365148	0.0010244		CCDC47	-0.295944	0.00681625
SGMS1	0.446887	0.00102458		PRRC1	-0.29579	0.00681625
UBE2A	0.368559	0.00104061		KDM2B	0.241558	0.0068288
RNU6-415P	1.04402	0.00104182		ZNF69	-0.533295	0.00683087
FRMD3	1.1707	0.00104576		SCAF4	0.360892	0.00683087
ATP11A	0.674718	0.00105906		SNAPC1	-0.771788	0.00685417
DLG3	-0.789395	0.00106175		RBM22	0.212931	0.00685789
MAN2A2	0.706875	0.00106216		CIZ1	0.22497	0.00688558
AP5M1	-0.377786	0.00106689		UBE2Z	-0.29845	0.00689223
GTF2E1	-0.440651	0.00106792		PTGER4	0.528449	0.00689223
SLC35A2	0.719326	0.00107167		VEGFA	0.752766	0.00689223
PHLDB2	-1.00316	0.00107446		CDC23	-0.341332	0.00689246
TMEM223	-0.403202	0.00108355		PAQR8	-0.508553	0.0069233
ABHD17A	-0.453182	0.00108355		GSKIP	-0.387656	0.00693031
COPS2	0.337356	0.00108499		REXO2	-0.35447	0.00693031
ZDHHC6	-0.229291	0.00108499		MRPL9	0.305341	0.00693031
MYL9	2.33691	0.00108894		KATNAL1	0.430749	0.00695361
MRPS31	-0.550652	0.00108951		NUP43	-0.449389	0.00710532
VEPH1	1.67855	0.00109492		MAP4K5	0.33638	0.00713204
PPOX	-0.506106	0.00109759		REPS1	0.242064	0.00713317
AIFM2	-0.609584	0.00109759		CRLS1	-0.307302	0.0071763
PHF23	-0.528573	0.00109792		SLC25A17	-0.341513	0.00722504
RB1	0.4764	0.00110106		LMOD2	2.05263	0.00727407
SERPINB9	-0.396408	0.00110106		C6orf47	-0.36068	0.00734112
ZNF789	-0.415499	0.00110106		MMAA	-0.528162	0.00743895
ZNF671	-0.462381	0.00110106		RNVU1-6	2.15245	0.00743895
ZNF91	-0.532906	0.00110253		TERF2	-0.261941	0.00756137
CMKLR1	-1.00941	0.0011051		MLF2	0.459414	0.00756137
LAT	-0.947037	0.00110583		SF3A3	-0.260382	0.00758945
VEGFA	0.90404	0.00111384		ISCU	0.349728	0.00762736
LOC339192	-0.575653	0.00111384		SACM1L	-0.245397	0.00763602
TP53INP1	0.77758	0.00112014		HOXB4	-0.665913	0.00767634
FYN	-0.413706	0.00112703		NIFK	-0.304919	0.00768688
RBM47	1.01383	0.00112722		GART	-0.422885	0.00769839
ACTL6A	-0.407092	0.00112722		PNISR	0.311917	0.00774045
ZNF480	-0.432107	0.00112722		RNU6-644P	1.46419	0.00776532
S1PR1	-0.814436	0.00112722		GPKOW	-0.39073	0.00779899
CAPN5	-1.09708	0.00112722		ABCB4	0.77633	0.00779899
PADI4	1.23342	0.00112851		TMEM19	-0.338636	0.00781482
RIC8B	-0.415687	0.00112851		MIR23A	2.36501	0.00781482
CD244	-0.850374	0.00112859		GTPBP4	-0.290548	0.00782566
CDV3	0.28569	0.00113413		IFT57	0.401223	0.00782657
ASPM	2.17409	0.00113667		TLR8	-1.04729	0.00786346
EIF5A2	-0.670613	0.00113667		GTF2H3	-0.357284	0.00786346
ANKRD33B	0.800142	0.00113831		VPS54	0.260016	0.00786346
CTBS	0.710313	0.00113831		MS4A1	0.684378	0.00787
CFAP36	-0.599594	0.00113861		ZNF542P	-0.51967	0.00793032
CBX6	0.514175	0.00114296		ELAVL1	-0.293575	0.00793032
ABHD10	-0.345395	0.00114358		EIF2AK3-DT	0.532388	0.00793032
OTUB2	1.14246	0.00114396		LMAN2L	-0.320577	0.00794061
ZNF850	-0.781084	0.0011575		TRAK2	0.225	0.00796822
TRIM65	-0.424038	0.00115833		TRIM27	-0.253637	0.007988
TCEAL8	-0.450856	0.00115833		AFF3	0.597512	0.00799884
B4GAT1	-0.780003	0.00115833		ZNF781	-0.868532	0.0080105
RASAL3	-0.527658	0.00116782		ZNF705E	1.58765	0.00804839
FAM151B	1.18002	0.00117087		SHQ1	-0.374152	0.00811288
LINC02361	-0.644112	0.00117555		COPB1	-0.253302	0.00813715
MPIG6B	1.68678	0.00117855		LOC100419073	1.85679	0.00813715
RTN4R	-1.38504	0.00118479		LOC101928517	-0.881412	0.00813801
ADAM19	0.651736	0.00120013		S1PR4	-0.444086	0.00813801
CLEC2D	-0.534405	0.00120013		AEBP2	0.284173	0.00813801
LRRC8B	0.594043	0.00120249		PEAR1	1.59231	0.00813801
SP4	-0.620108	0.00120551		LFNG	-0.374709	0.00814294
IGHEP2	2.28993	0.0012122		APP	0.457509	0.0081502
LRPPRC	-0.293777	0.00121576		TMPO	-0.317252	0.00816219
UTP14C	-0.598312	0.00121576		FTH1	0.586946	0.00823393
ZFP69	-0.408124	0.00121998		DNAJC8	-0.280236	0.00823793
ZFP90	-0.542603	0.00122332		AGTPBP1	0.345907	0.00829564
BACH1	0.757249	0.00122515		NDUFAF1	-0.536984	0.00832874
KIFBP	-0.465617	0.00122818		CD3G	-0.681947	0.00833758
PLBD1	1.16071	0.00122903		GAPDH	0.474736	0.00841277
SLC16A5	0.666095	0.00122903		ARV1	-0.465377	0.00846114
RALGDS	-0.582922	0.00123163		NRGN	1.10622	0.00852845
MXD4	-0.414982	0.00124191		RNU4ATAC	2.1197	0.00853809
TMEM127	0.556332	0.0012424		GRWD1	-0.447	0.00857199
IRF2BPL	0.542625	0.0012424		POLR3F	-0.267733	0.00860997
OCIAD1	-0.293721	0.00124424		RNF11	0.334502	0.0086635
GK	1.22784	0.00124647		C17orf75	-0.309137	0.00867335
ARSK	-0.686185	0.00124647		ID2	-0.487984	0.00871551
IGKV3-20	1.39588	0.00124731		DACT3-AS1	-1.2931	0.00875775
BMS1	-0.307338	0.00124731		PSMB8-AS1	-0.397587	0.00875775
ZNF791	-0.292129	0.00124803		NCOR2	0.29882	0.00875775
HMGB3P32	-1.56095	0.00124803		PLP2	0.462612	0.00875775
TMEM248	-0.224932	0.00125045		COL19A1	0.915466	0.0087945
MPHOSPH8	-0.362901	0.00125045		ZNF773	-0.55541	0.00884289
NIPA1	-0.639869	0.00125045		HERPUD1	0.458803	0.00884289
PTGS1	0.923893	0.00125299		ZNF829	-0.554801	0.00885381
NRAS	0.353322	0.00125299		ZNF420	-0.430177	0.00900223
AP4S1	-0.3114	0.00125299		BANK1	0.610103	0.00900223
GLT8D1	-0.384201	0.00125299		CALB1	0.762771	0.00900223
SPIN1	-0.364931	0.00126243		CAMSAP1	0.290218	0.00906768
ABCB1	-1.03046	0.00126262		SNORD15B	1.17272	0.00910497
PLP2	0.578257	0.00126278		NFIL3	0.851639	0.00917602
DOK3	1.15529	0.00127108		TSPAN31	-0.292163	0.00918595
POLR1F	0.675311	0.00127108		RARS1	-0.251663	0.00920133
ZNF329	-0.605553	0.00127108		SAMD9	-0.579655	0.00920559
IL12A	0.8393	0.00127113		MBNL2	0.310935	0.00923299
CYP20A1	-0.332439	0.00127113		DUSP14	-0.582375	0.00925793
FCMR	-0.485159	0.00127113		SMOX	1.42591	0.00925793
SLC22A15	0.89505	0.00127132		TUBB1	1.22603	0.00932527
ARL4C	-0.657651	0.00127406		CDC123	-0.323352	0.00937098
POU2AF1	0.806139	0.00127677		TMX2	-0.269289	0.00938451
C21orf91	-0.493041	0.00127744		XRCC5	-0.234353	0.00946549
C14orf119	-0.672855	0.00127969		PTGES3	-0.271016	0.00947268
TDRD9	1.06046	0.00128876		DENND1A	0.467987	0.00947268
MRPS6	-0.467775	0.00129583		TRPS1	0.540203	0.00947268
PLAGL2	0.60385	0.00129762		SEC23B	-0.366665	0.00951534
EEF1D	-0.293073	0.00130061		ARHGAP12	0.356958	0.00951534
RGS3	-0.420358	0.00130151		BAK1	0.410408	0.00951534
TICRR	1.9531	0.00130565		HSPA1A	-0.81201	0.00953379
PIGK	-0.39166	0.00130565		UNC45A	-0.276202	0.00953379
RPA2	-0.437537	0.00130565		ACTL6A	-0.320678	0.00956655
PBXIP1	-0.523925	0.00130565		FICD	0.452145	0.00978614
ECHDC2	-0.679481	0.00130565		JRK	-0.432347	0.00986543
ALDH5A1	-0.592806	0.00130683		ZNF547	-1.23309	0.00988208
FUBP3	-0.224028	0.00130852		ZNF416	-0.698398	0.00997638
CHPT1	0.700682	0.00131166		LRRC70	1.08576	0.0100314
FOXO3	0.66461	0.00131359		MSANTD4	-0.404817	0.0100587
DPH5	-0.502824	0.00131359		MRPS10	-0.323146	0.0100587
GRB2	0.455647	0.00131777		ADGRB1	0.5565	0.0100587
E2F8	2.20904	0.00131937		NSMCE3	0.321179	0.0101747
WASF1	1.21509	0.00131937		GNB1	0.242107	0.0102316
SMARCD3	0.853399	0.00131937		CYB5B	-0.419804	0.0102586
RAB34	0.851735	0.00131937		LAMTOR5	0.381447	0.0102586
EIF2B5	-0.281549	0.00131937		ZNF628	0.479168	0.0102615
SNX15	-0.815712	0.00131937		SMG7	0.247387	0.0103011
KIAA0513	0.59023	0.0013232		LOC93622	-0.45908	0.0104231
CYP4F35P	-1.25696	0.00132755		ARL1	-0.335799	0.0104231
GNAS	0.354326	0.00133282		ZNF576	-0.597823	0.0104478
SESTD1	0.74817	0.00133972		CHPT1	0.565714	0.0105172
ZNF385A	0.730028	0.00133972		ZBTB24	0.228749	0.0105329
SCOC	-0.431715	0.00133972		AFG3L2	0.33582	0.0105939
ESAM	1.31772	0.00134348		CLU	1.55846	0.0106606
ZNF674-AS1	0.586659	0.00134348		RELA	0.328649	0.0106892
UHRF1BP1L	0.503682	0.00134348		TIMM23	-0.474688	0.0108624
ATP8	0.654209	0.00134551		COG6	-0.396211	0.0109239
PLAUR	1.02316	0.00134662		PWP1	-0.239838	0.011121
TMEM263	-0.487372	0.00134985		MAP3K14	0.250885	0.011121
PIP5K1B	0.747325	0.00135293		TBL2	-0.400704	0.0111317
ITPRID2	0.487374	0.00135293		DENND5B	0.737285	0.01118
ATP6AP1	0.382626	0.00135293		ELAC1	-0.455786	0.0111956
SLC26A11	-0.555785	0.00135293		RSRC2	0.221466	0.0112109
TMEM204	-1.04943	0.00135293		FAM13A	0.510747	0.0112109
BIRC5	2.1921	0.00135634		NR1D1	0.592156	0.0112697
PGRMC1	0.8968	0.00135634		CDC42BPB	0.689993	0.0112866
PSMA6	0.628986	0.00135634		SLC9A6	-0.262757	0.0113087
RIOK3	0.476394	0.00135634		ATP13A1	-0.244756	0.0113265
LDHA	0.408615	0.00135634		HSP90B2P	1.13391	0.0113291
SLC2A8	-0.737375	0.00135634		SDF2	-0.394843	0.0113499
NOG	-1.77681	0.00135634		ZNF677	-0.725302	0.0115112
GTF2F1	0.379078	0.00136432		EAPP	-0.310304	0.0115112
GLT1D1	1.13098	0.00136433		TSFM	-0.45534	0.0115662
KCNE1	0.936519	0.00137169		ND2	0.495811	0.011586
H3C5P	-3.07599	0.00137575		NUCKS1	-0.264825	0.0115892
THNSL1	-0.819032	0.00137889		SNORA53	1.03959	0.0115892
CDCA5	2.1053	0.00140466		PELI3	0.493331	0.0116387
TPM4	0.500152	0.00143578		DKC1	-0.226556	0.0116444
CLIC4	0.662123	0.00144171		ZCWPW2	0.831891	0.0116444
CCNB2	1.60026	0.00144796		H3C5P	-2.09231	0.0116589
CDKN3	1.4146	0.00145104		RABL3	-0.290013	0.0117426
CDKN1A	1.15088	0.00145104		MOB3B	0.614792	0.0117537
SOCS2	-0.573483	0.00145104		CTU1	-0.598806	0.0117589
PIP4K2A	-0.332412	0.00145264		ZNF830	-0.3542	0.0117589
SETD4	-0.374858	0.00145463		STK38	-0.239056	0.0117589
GCNT2	0.745742	0.0014601		KTN1	0.246682	0.0117589
KNL1	1.38477	0.00146517		BBS1	-0.685101	0.011824
CLCN6	0.452852	0.00146517		LYRM7	-0.345398	0.011824
NRGN	1.3511	0.00146658		FTSJ3	-0.317597	0.0118388
G6PD	0.541423	0.00147222		NIPAL4	1.19576	0.0118491
TMEM191A	-0.685867	0.00147222		KRI1	-0.270877	0.0118545
NAF1	0.491877	0.0014791		SEPTIN9	0.210713	0.0119389
RNF25	-0.53172	0.0014791		SRSF6	0.278822	0.0119389
CARNS1	-0.834963	0.0014791		MED18	-0.499965	0.0119794
TOE1	0.454899	0.00148358		ZNF506	-0.363604	0.0120244
KLHL9	-0.370838	0.00149379		PIBF1	0.304853	0.0120244
CDC37L1	-0.413997	0.00149379		RALGPS2	0.604996	0.0120522
AKR1B1	-0.432157	0.00149379		RPUSD3	-0.277538	0.0120894
WDCP	-0.704204	0.00149379		POLR3C	-0.226693	0.012174
ZSCAN22	-0.863808	0.00149379		RORC	-1.19789	0.0121856
FOSB	2.65971	0.00149574		ZCCHC7	0.299088	0.0122275
SPAG5	0.704392	0.00149639		LIN52	-0.378063	0.0123098
SIRT5	-0.360547	0.00149639		DCAF13	-0.283608	0.0123098
F2R	-0.980084	0.00150721		R3HDM1	0.266767	0.0123098
C5	0.827695	0.00152226		SF3A2	0.277246	0.0123098
ABHD2	0.61536	0.00152226		BTRC	-0.342735	0.0123145
RBM6	-0.404536	0.00153978		NFYB	-0.270666	0.0123145
ZNF626	-0.764299	0.00154151		NEMP2	0.401897	0.0123179
RPL31P62	1.72911	0.00155451		PET100	0.691043	0.0123179
PDLIM1	0.797471	0.00156519		PRANCR	0.696238	0.0123326
GPRASP2	-0.848841	0.00156643		TRMT5	-0.573044	0.012348
ZNF557	-0.545068	0.00156866		RAB33A	-0.773263	0.0124025
SNX10	0.7992	0.00156894		PI4K2B	-0.397371	0.0124025
ZNF830	-0.445119	0.00157561		TBCD	-0.387102	0.0124025
CDK20	-0.823551	0.00157561		KBTBD4	0.573194	0.0124046
PROCR	-0.903534	0.00157561		SPARC	1.39957	0.0124046
FCRL3	-1.04806	0.00157561		PRIMPOL	-0.303711	0.0125046
FCGR1B	1.60707	0.0015802		SNX20	-0.300387	0.0125046
LAMC1	1.09428	0.0015802		ZNHIT3	-0.237671	0.0125046
MLF2	0.5455	0.0015802		TTPAL	-0.353589	0.0125833
FAM228B	0.514669	0.0015867		GPR82	-1.00254	0.0126671
TRAF7	0.366517	0.0015867		DMTN	0.824753	0.0126671
TTC7B	1.43306	0.00159925		SRPRB	-0.5071	0.0126735
SRSF1	-0.315216	0.00159925		BNIP3	-0.342571	0.0126735
SECTM1	1.16995	0.00160794		TRMT12	-0.454207	0.0127383
METTL18	-0.730651	0.00160794		HTR2B	1.73291	0.0127383
MTERF4	-0.47877	0.00160822		DNAH8	1.05855	0.012772
PRR5	-1.04641	0.00160822		ZNF850	-0.580869	0.0128132
RBM15	0.481095	0.00161719		CREBRF	0.481094	0.0128132
MPO	1.56548	0.00162164		ALDH8A1	-0.980235	0.0128536
PCYOX1	-0.396916	0.00162355		N4BP2L1	-0.257508	0.0129652
TRMT13	-0.50798	0.00162383		COA3	-0.617484	0.012979
CENPP	0.604559	0.00162495		USP48	0.260107	0.0130733
APOBEC3D	-0.467348	0.00162495		ARL5B	0.570039	0.0130733
CCL4L2	-1.77618	0.00163181		EBF1	0.749056	0.0130733
HTR2B	2.10406	0.00164319		TMEM106B	-0.333852	0.0132154
RPS2P36	2.04454	0.00164319		AHSA1	-0.271928	0.0132154
ZBTB43	0.530926	0.00165001		COG4	-0.236292	0.013224
ZNF653	-0.670844	0.00165643		DNAJB6P1	0.958531	0.0132259
CD40LG	-0.78254	0.00165643		DOLPP1	-0.431195	0.0132488
PSME3	0.30827	0.00165772		IGHV3-20	2.22831	0.0132488
NR6A1	1.03297	0.00165877		OSBPL10	0.722112	0.013387
CLCN7	0.504434	0.00165877		CYBC1	-0.367639	0.0134304
LIPM	3.11944	0.00166044		MTND4P12	0.527032	0.0134304
CD69	4.36551	0.00166721		ELP2	-0.262065	0.0135196
STAB1	0.948643	0.00166721		SLC16A13	-0.626351	0.0135592
SERTAD3	0.787091	0.00166721		DDX18	-0.259609	0.0135908
TMEM164	0.719992	0.00166721		MPHOSPH10	-0.220097	0.0135908
FAH	0.588304	0.00166721		RPUSD2	0.46986	0.0135908
KAT7	0.379197	0.00166721		FAM53B	0.30263	0.0135975
MICU1	0.642171	0.00167757		SERTAD1	0.588098	0.0135975
CALHM2	-0.600963	0.00167757		SEPTIN5	1.27432	0.0135975
ZNF845	-0.612289	0.00167757		RER1	-0.218079	0.0137843
TMEM106B	-0.420497	0.00168923		APOBEC3C	-0.410453	0.013788
CKAP2L	2.24722	0.00169322		NPIPB12	-0.624812	0.013821
IL1RN	1.07775	0.00169322		UPRT	-0.277487	0.013821
RBM22	0.247411	0.00169322		TMEM248	-0.170692	0.0138437
RAB22A	-0.29611	0.00169937		ATG10	0.316364	0.0138497
SLC31A2	1.22809	0.00171578		FBXO48	-0.367477	0.0139352
ZNF284	-0.617181	0.00171578		GCSAM	-0.537094	0.0139514
NUDT4	0.295378	0.00172112		EPC2	0.427755	0.0140062
DTX4	0.762389	0.00173421		ZNF598	0.241498	0.014024
UTP6	-0.301056	0.00173496		MIRLET7BHG	-1.12395	0.0141154
ZNF287	-0.543731	0.00173981		CCDC174	-0.305762	0.0141371
PODN	-1.75481	0.00175548		RIOK2	-0.308461	0.0141724
FGFBP2	-1.29216	0.00175797		ZNF486	-0.762307	0.0142664
CLEC17A	0.688199	0.00176837		VAMP3	0.385862	0.0142775
PRRG4	1.19095	0.00177487		ZNF765	-0.447145	0.014353
RPL10P16	-0.64904	0.00179623		RALA	-0.295943	0.014355
ITGA7	1.48613	0.00179856		DDX20	0.304688	0.0143961
AP3D1	0.278272	0.00180838		ERC1	0.364935	0.0144462
GPCPD1	0.51126	0.00181425		ACSBG1	1.59745	0.0144462
RPL13AP5	-0.997665	0.00181425		RPL17P24	1.37509	0.0144598
PDE4DIP	-0.597115	0.00181486		HLA-DQB1	2.27386	0.0144598
METTL17	-0.381866	0.00181643		COPS2	0.250883	0.0144831
LOC257396	-1.08836	0.00181643		PIGM	-0.424949	0.014499
HK3	0.856774	0.00183245		MRPL55	0.405479	0.014499
WASF2	0.370546	0.0018386		H3P25	1.31801	0.014499
NCF1B	1.2611	0.00185518		CCDC97	-0.347096	0.0145117
HNRNPK	0.268428	0.00185767		N4BP2L2	-0.180011	0.0145117
SIGLEC16	0.917265	0.00185789		SLC25A53	-0.514121	0.0145434
PTGDS	-1.20617	0.00185951		GPATCH4	-0.390584	0.0145614
TEC	0.616829	0.00188479		GOLGA3	-0.280735	0.0145614
ZNF571	-0.618758	0.00188479		ARID1B	0.33581	0.0145614
ENPP3	-1.61495	0.00188479		IRF2BPL	0.417379	0.0145614
DPRXP4	1.0326	0.00190734		PSMA3	-0.197757	0.0146015
WDFY1	0.512104	0.00191356		ATF7IP	0.434407	0.0146015
EGFL7	1.57663	0.00191584		YWHAG	-0.4143	0.0146096
SH2D2A	-0.810512	0.00191887		NRAS	0.265184	0.0146096
CHEK1	1.13447	0.00194188		TSPYL4	0.362678	0.0146795
YPEL2	0.462201	0.00194418		BAG3	0.468766	0.0146795
STRN3	0.450503	0.00195237		DUSP19	-0.681318	0.014749
JAK2	0.796953	0.00195376		SLC35E3	-0.356031	0.0148352
CD40	0.807725	0.00195437		BLNK	0.543049	0.0148396
IGHV3-20	2.61932	0.0019601		OPA3	-0.513358	0.0148779
MNT	0.793127	0.00196374		HNRNPUL1	0.22896	0.0148779
C16orf72	0.624184	0.00197661		NAP1L4	-0.238711	0.0148828
PTCH1	-0.937386	0.00197661		ELOA	0.339087	0.0148868
IGHG3	1.47114	0.00198299		IMP3	-0.474874	0.014924
RAB11FIP1	0.815924	0.00199702		FAM228B	0.408999	0.014924
COBLL1	0.873166	0.00199765		NOG	-1.16434	0.0149532
RNASE1	1.98807	0.00200309		SLFN5	-0.511593	0.0149532
DCTN4	0.390279	0.00200309		SNRPB	0.396208	0.0149532
RCN2	-0.31996	0.00200309		TEX9	1.04086	0.0149765
TULP3	-0.458827	0.00200309		DNAJB1	0.331474	0.0150391
PPP2R3A	-0.911744	0.00200309		NIFK-AS1	-0.374113	0.0150802
CX3CR1	-1.22381	0.00200309		CMTM5	1.49813	0.0151178
TBC1D2	0.665756	0.00200798		ZNF485	-0.515881	0.0151935
VIM	0.70635	0.00200826		MIR590	1.1616	0.0152226
IRAK1	0.322644	0.00200826		KCTD1	-0.92258	0.0153864
LDLR	0.848098	0.00201244		BCLAF1	0.291026	0.0154323
RPS3AP6	-1.06022	0.00201299		MRPS18B	-0.506495	0.015463
MUS81	-0.258112	0.00201892		C1QTNF7-AS1	1.52004	0.015463
RPL9P7	-1.17477	0.00201892		CRELD1	-0.318011	0.0154829
IFT20	0.413076	0.00201948		PGRMC1	0.683143	0.0155551
ITGB5	1.3664	0.00202802		MBLAC2	-0.422406	0.0155606
BRCA2	0.742066	0.00203168		TNFRSF13C	0.597099	0.0155606
MFN2	0.322233	0.00203241		CD180	-1.00165	0.0155673
TNFAIP8	-0.3277	0.00203689		ARHGAP24	0.726832	0.0155673
MVD	-0.472381	0.00203689		C19orf12	-0.334627	0.0155808
TRBC1	-0.796233	0.0020453		TIPRL	-0.233688	0.0156235
KIF11	1.33193	0.00204959		AP1B1	0.231062	0.0156235
ANKZF1	-0.400226	0.00204959		TRAV4	-0.866758	0.0156991
SYTL1	-0.431977	0.00205435		CHAF1A	0.419522	0.015728
UBALD2	0.81159	0.00205695		CD53	-0.275347	0.0157327
SP100	0.44437	0.00207338		DDA1	0.224065	0.0157788
H2BC21	0.994472	0.00208167		IL17RB	-0.758407	0.0157845
NKRF	-0.477903	0.0020872		PXDC1	0.838131	0.0157845
UBE2D3	0.30888	0.00208761		DENND2D	-0.449083	0.0157858
CDC42BPB	0.81405	0.00210125		STT3A	-0.384253	0.0158304
IGHV3-48	2.0368	0.00210762		C17orf80	-0.49782	0.0158641
TRIM26	0.307958	0.00210762		EEF1AKMT1	-0.496021	0.0158641
PAAF1	-0.447797	0.0021104		OXSM	-0.316242	0.0158641
RORC	-1.56068	0.0021104		ZNF789	-0.302958	0.0158641
SUMO3	0.414368	0.00211046		ZBTB1	0.318142	0.0158641
RAD1	-0.359795	0.00211384		OTUB2	0.878918	0.0158641
HCAR3	1.78143	0.00213435		HBEGF	1.45114	0.0158641
TSHZ1	-0.511255	0.00213478		ITGB3	1.52069	0.0158641
EXOC6	0.448165	0.00215307		CCL4L2	-1.20263	0.0158652
ZNF10	-0.723438	0.00215459		RANBP2	-0.258043	0.0158652
SPI1	1.04923	0.0021555		UBE2A	0.268569	0.0158652
PRKACA	0.508006	0.00216651		POLE3	0.238153	0.0159323
CDK5RAP1	-0.276937	0.00216651		SLAMF6	-0.511867	0.0160173
ANGPTL1	1.35401	0.00216958		KAT7	0.292747	0.0160549
AUTS2	-0.971004	0.00218283		SCAF8	0.315347	0.0160709
FEZ1	-1.80626	0.00218967		ALKBH5	0.207494	0.0161472
ZNF506	-0.439184	0.00219217		RRN3	-0.272654	0.0162062
MIB2	-0.61885	0.0022059		TBC1D22A	0.300031	0.0162314
PRDM2	0.382698	0.00221507		ZNF260	-0.523423	0.0162603
LOC100129844	1.92282	0.00221828		CRAT	0.456231	0.0162829
TMEM50B	-0.30835	0.00221828		TRAC	-0.590779	0.0163747
SNRNP40	-0.401272	0.00221828		RALY	0.273453	0.0163771
SMOX	1.6062	0.00222701		LOC101926977	-1.32955	0.0164476
FBXO31	-0.440595	0.002242		ARFGAP3	-0.298205	0.0164476
DESI1	0.268136	0.00224905		EXOC2	-0.302515	0.0164516
CTSD	0.71441	0.00225794		PLK3	0.724244	0.0164516
TRIM8	0.495458	0.00225794		RRAD	1.57609	0.0165378
CRY1	-0.447615	0.00226023		ZNF563	-0.787641	0.0166712
EIF4G3	0.397329	0.00226083		RNF34	-0.249515	0.0166712
ALOX5	1.0432	0.00226499		RPL9P7	-0.863499	0.0167364
CHAF1A	0.516696	0.00226499		FOXO3	0.497026	0.0167364
UBA6-AS1	-0.637867	0.00226499		ANKRD9	0.673544	0.0168199
NT5DC2	0.802471	0.002272		GIMAP5	-0.838813	0.0168761
AXIN1	-0.320411	0.00227258		FLT3LG	-0.551083	0.0168953
ARL6IP5	-0.361445	0.00227258		CPEB3	0.425389	0.0169132
SPAG16	-0.70133	0.00227751		RPL4P1	-1.02165	0.0170145
APOA2	1.33267	0.00227832		RPS26P21	1.40014	0.0170254
HLX	1.22886	0.0022941		MAP1B	1.40285	0.0170254
SLC25A53	-0.64721	0.0022941		ZNF287	-0.408182	0.017029
GK5	-0.7532	0.0022941		GLE1	-0.288236	0.017029
SCPEP1	0.691266	0.00230048		EIF2B5	-0.208879	0.017029
RGS1	1.12084	0.00232899		SMIM3	0.620792	0.017029
CAPRIN2	-0.386778	0.00233202		UBA3	-0.222487	0.0170726
WNT10B	-0.809134	0.00233202		FBXO8	-0.341781	0.0172026
NUMB	0.811552	0.0023411		ASH2L	-0.220601	0.0172026
ZKSCAN4	-0.544434	0.0023411		MYL9	1.7925	0.0172026
MIR4420	1.23328	0.00234198		ZNF320	-0.484475	0.0172512
HINFP	-0.258334	0.00234198		SDHAF1	-0.453401	0.0173616
ABCD4	-0.297455	0.00234198		SEC14L1P1	0.678798	0.0173616
ND4	0.531083	0.002358		CXorf56	-0.284833	0.0173762
USP49	0.409664	0.00236178		COQ9	-0.256979	0.0174441
MIR181A2HG	-1.87413	0.00236226		LYSMD2	-0.417927	0.0174481
KIFC1	1.75539	0.00237316		LRRFIP2	0.402004	0.0174481
ZSCAN16	-0.537862	0.00237316		ZBTB21	0.427386	0.0174481
DNAAF2	-0.505593	0.00238244		CXCL9	1.84178	0.0174481
CS	0.242407	0.00239047		METTL2A	-0.351054	0.0175905
BRI3	0.815388	0.00241045		TCEANC	-0.330816	0.0176059
CTIF	0.655131	0.00241045		TRAPPC2	-0.314254	0.0176152
SEC22A	-0.480189	0.00241355		CEP170	0.346545	0.0176152
CRYZ	-0.94097	0.00241355		ESAM	1.02568	0.0176152
IFI30	1.06807	0.00241529		FAM76B	0.31909	0.0176191
DUSP6	1.04627	0.00243426		MAP3K20-AS1	1.51189	0.0176714
TRIM32	-0.868193	0.00243426		RNA5SP383	-0.704699	0.0179335
NR4A2	1.46447	0.00243865		LINC02273	-0.823142	0.0180676
TGFBR3	-0.883575	0.00244695		PPIF	0.538593	0.0180949
SLC2A3	0.977025	0.00245876		LOC100506321	0.977191	0.0181256
WDFY4	0.609803	0.00245961		ZHX2	0.307483	0.018128
GAS7	0.782095	0.00246012		ZNF284	-0.458685	0.0181704
FAM20C	0.958359	0.0024719		RCHY1	-0.299686	0.0182884
TFDP2	-0.642979	0.0024719		C11orf54	-0.266647	0.0182884
IGKJ3	1.24424	0.00247934		OTULIN	0.296257	0.0182884
RNASEH1	0.494374	0.00247934		ARL8A	0.369054	0.0182884
SPECC1L	-0.338234	0.00247934		F13A1	0.785251	0.0183008
KIR2DL3	-1.58053	0.00247934		ACKR3	-0.646272	0.0183062
TLE3	1.0769	0.00248744		N6AMT1	-0.531847	0.0183062
FKBP9	0.909114	0.00250818		ZFP82	-0.469888	0.0183062
CEP126	-0.887427	0.00250818		MKRN1	0.279085	0.0183332
SLC22A4	1.26583	0.0025189		ATP6	0.414804	0.0183628
S100A8	1.25152	0.0025189		MAF	-0.560515	0.0183956
COX10-AS1	-0.552815	0.0025189		TGDS	-0.317242	0.0183956
DUSP1	1.11068	0.00253252		CCDC50	0.502495	0.0183956
LPL	-2.25956	0.00253631		CXCL1	1.24	0.0183956
LRRC4	1.28396	0.00254581		ZNF473	-0.360067	0.0184419
ZNF600	-0.756686	0.00254581		TRAK1	0.321263	0.0184507
TTF1	-0.304464	0.00255423		BPNT1	-0.400899	0.0184769
NUCKS1	-0.315471	0.00255423		AMFR	0.210964	0.0184973
MACROH2A1	0.42635	0.00255542		SLCO5A1	1.23942	0.0184973
TTC9	-0.475413	0.00256002		MIR548AA2	-1.71265	0.018498
CD160	-1.41069	0.00256002		STX11	0.611026	0.0185057
LTBR	0.8166	0.00256672		CCDC125	-0.391555	0.0185133
PCID2	-0.376271	0.0025674		RAB22A	-0.223646	0.0185133
PLXNC1	0.723637	0.00257316		SRP9	-0.229756	0.0185444
TNFSF14	-0.928716	0.00257499		ACTG1P17	-0.915581	0.0185596
TIMM21	-0.391963	0.00257952		CNIH4	-0.463001	0.0185596
LCK	-0.637437	0.00257995		MRPL46	-0.395204	0.0185596
ORC6	1.07754	0.00258551		HSDL1	-0.206777	0.0185781
HAAO	0.746522	0.00258551		TRIB1	0.981495	0.0185806
SH3GL1	0.250314	0.00258551		LOC339192	-0.412614	0.0185845
ZNF232	-0.527769	0.00259968		PTGS1	0.677579	0.0186049
DENND5A	0.733013	0.00260117		P3H4	-0.522708	0.0186074
ZNF461	-0.445666	0.00260558		KRR1	0.360694	0.0186475
TESK2	0.552474	0.00260581		ZNF250	0.383312	0.0187014
ZFP30	-0.733672	0.00260626		FUT2	-0.777412	0.0187313
MED4-AS1	2.07063	0.00260773		YIPF6	-0.253741	0.0187313
MRPS14	-0.454124	0.00260773		ASH1L-AS1	0.658747	0.0187313
TRAV5	-1.31317	0.00261798		TMEM186	-0.470689	0.0187577
RREB1	0.358462	0.00262189		TRIM59	0.331004	0.0187577
PRRC1	-0.325683	0.00262886		CXCL5	2.6354	0.0188049
CEACAM4	1.05656	0.00263027		PPM1D	-0.398272	0.0188903
IGLV1-51	1.02787	0.00263027		KCTD11	-0.404204	0.0188995
SLC36A1	1.00032	0.00263316		TRAF7	0.276223	0.0189018
CANT1	0.435588	0.00263457		BUD31	0.326018	0.0189018
CARD11	-0.436328	0.00263457		IARS1	-0.284629	0.0189469
ZNF701	-0.518725	0.00263457		ZNF222	-0.831388	0.0189476
SOX13	-1.09164	0.00263622		ZNF585B	-0.363415	0.0189941
ABCA5	-0.541923	0.00263915		ZFP30	-0.560488	0.0191206
DIMT1	-0.342012	0.00264187		CCM2	-0.307643	0.0192269
TRAV12-2	-0.914853	0.00264187		MOCS3	-0.638503	0.0192632
SYNGR2	0.428113	0.00264263		CHMP4B	0.335911	0.0193428
CIRBP	-0.370101	0.00264263		TAMM41	-0.331966	0.0194035
C4orf46	0.476465	0.00264769		CAPN2	0.226077	0.0194035
TAP1	0.555708	0.00264818		ASTL	-1.2089	0.0194153
DNAJC5	0.544203	0.00265036		MYLK	0.901141	0.0194153
STAT5A	0.369363	0.00265189		STYX	-0.206069	0.019495
MYBPC2	1.75582	0.0026562		NLRP3	0.711547	0.0196401
PLEKHG6	1.63366	0.00265916		GPR3	0.862445	0.0196456
ACSS2	0.427664	0.00265916		DPYD-AS1	1.42043	0.0196456
KXD1	0.309087	0.00265916		KLHL14	0.842205	0.0197008
STIP1	-0.289768	0.00267912		ZNF227	-0.361458	0.0197104
TGIF2	-0.316024	0.00268084		RLN1	-1.12636	0.0197343
TRAF5	-0.438567	0.00269909		TUBD1	-0.329465	0.0197352
HGH1	-0.642367	0.00271055		RND1	1.57032	0.0198407
PATL1	0.430056	0.00271299		SLC25A12	-0.381996	0.0198513
ZDHHC12	0.540707	0.00271721		RRP36	-0.284125	0.0198513
VEZT	-0.427705	0.00272071		GSPT1	-0.201877	0.0198835
ARHGAP21	0.46207	0.00272456		KLHL9	-0.272476	0.0198941
TRMT10B	-0.334333	0.00273677		LCAT	-0.483712	0.0199168
WNT1	-1.22599	0.00273677		GPRASP2	-0.597569	0.0199473
LOC102723566	-0.701766	0.00273836		PIGK	-0.283005	0.0199473
IKZF2	-0.984213	0.00273836		AKTIP	-0.422228	0.019979
SPRING1	-0.343217	0.00274772		SELENOK	0.331446	0.0200511
ADAP2	0.759314	0.00276798		RNASEL	-0.444265	0.0200933
COMMD2	-0.252361	0.00277173		NFE2L2	-0.439634	0.0200933
C14orf28	-0.500582	0.00277173		CD74	0.497689	0.0200933
IMP3	-0.585819	0.00277173		NETO1	1.02054	0.0200933
IGHD3-9	2.35095	0.00277235		PF4	1.32446	0.0200933
IGHV3-53	1.83989	0.00277923		GP9	1.52165	0.0200933
CRELD1	-0.38792	0.00277923		USP15	0.475847	0.0201107
SLC29A4	-1.71529	0.00277945		PARP4	-0.282466	0.0201382
ARRDC4	0.988422	0.00277948		CXCL10	1.25851	0.0201382
FANCF	-0.48267	0.00277948		CD247	-0.466278	0.0201867
ARAP1-AS2	0.979895	0.00278633		LOXL4	0.701886	0.0201867
FZD5	1.62716	0.00279099		CD79A	0.59384	0.0202353
RARG	-0.475005	0.00279099		PYGO2	-0.300863	0.0202384
MRPL35	-0.434061	0.0028106		VPS29	-0.213986	0.0202561
NPL	0.815012	0.00281615		NDUFS1	-0.227745	0.0202654
LIN52	-0.447099	0.00281615		WDR5B	-0.334699	0.0202753
ADGRG5	-1.22243	0.00281615		RPS2P36	1.59845	0.0203672
TAS2R4	-1.01076	0.00281909		ZNF234	-0.475349	0.0205361
ZNF696	-0.616953	0.00282686		PLA2G10	1.01507	0.0206381
ERC1	0.432838	0.00283105		ARFIP1	-0.373116	0.0208188
LOC101928728	0.954583	0.00283316		OIP5-AS1	-0.236903	0.0208188
RIC1	0.52793	0.00283316		DAP	0.379912	0.0208188
UBE2Q2	-0.28225	0.00283853		HENMT1	-0.333828	0.0208759
TKT	0.71531	0.00284514		TRAV12-2	-0.687735	0.0209212
ZNF416	-0.822991	0.00285434		RRAGA	-0.345486	0.0209367
C1QC	3.17728	0.00288328		LOC101927164	-1.20161	0.0210058
LAPTM5	0.400274	0.00288662		TRAPPC12	-0.184676	0.0210672
ZEB2	0.558135	0.00288681		AIFM2	-0.416588	0.0211435
FBXO25	-0.319471	0.0028924		MMACHC	-0.624946	0.0211799
SMAD1	1.11386	0.00289286		TRAT1	-0.592125	0.0212162
BNIP3L	0.395748	0.00289286		ZMAT2	-0.322588	0.0212165
PTAFR	0.74256	0.00290671		ND4	0.397121	0.0212185
TOR3A	0.361536	0.00290671		RPF2	-0.421344	0.021278
FGFR1OP2	-0.297748	0.00290671		CEP20	-0.292802	0.021278
C19orf12	-0.406161	0.00290671		YJEFN3	-0.68066	0.0213152
CDH1	-1.73673	0.00291029		TFG	0.188551	0.0214282
TGM2	1.566	0.00294168		THAP1	0.23664	0.0214538
LPCAT1	-0.411754	0.0029444		HS1BP3	0.315034	0.0217428
MAPK6	0.476256	0.0029453		LOC103344931	-0.366476	0.021749
ATG7	0.481478	0.00294634		PSMD10	-0.298086	0.021749
DYRK1B	-0.409698	0.00295852		NRBF2	-0.559866	0.0217493
OSBPL7	-0.480365	0.00296442		IL24	-0.459384	0.0217793
TREX2	-0.979114	0.00296442		ZFP37	-0.706801	0.02178
RBBP4	-0.287097	0.00297431		TRIAP1	0.346689	0.02178
TUBA1B	0.643916	0.00299622		EIF4G2	0.254956	0.021781
CAPN1	0.377639	0.00299962		DNMBP	0.49168	0.021781
RDM1P5	-2.2101	0.00300119		DUSP4	1.09234	0.0217996
TMEM177	-0.724547	0.00301868		LPAR6	-0.486608	0.0219156
CENPA	1.99677	0.00303104		TCEAL1	-0.36653	0.0219156
NETO1	1.23159	0.00303229		LINC00339	-0.34223	0.0219156
BNIP3	-0.400866	0.00303981		METTL16	-0.249295	0.0219156
IGLV2-11	1.59647	0.00304925		FADS3	0.383345	0.0219156
SAMD10	-0.608086	0.00305074		RGMB	0.731251	0.0219156
FAM120AOS	0.247969	0.00305828		CDC42EP4	0.833757	0.0219156
SMIM3	0.74372	0.0030603		CASP6	-0.33805	0.0219381
SIDT1	-0.431184	0.0030603		ARHGEF18	0.409798	0.0219381
AHSA1	-0.319647	0.00307513		THTPA	0.415402	0.0219611
ZNF570	-0.587106	0.0030811		TUBA1B	0.502675	0.0220993
LPCAT2	0.821614	0.00308177		CLCN7	0.366739	0.0222204
PURA	-0.716639	0.00308177		ZNF609	0.331439	0.0223838
ZXDB	0.605842	0.00308939		ETV3	0.388287	0.0223838
MATR3	0.766928	0.00309248		TNFSF9	1.31811	0.0223919
MINPP1	-0.504397	0.00309248		MED4	-0.206832	0.0224098
HRH4	-1.50108	0.00309248		PABPC1	0.267565	0.0225751
ARVCF	-0.887941	0.00309267		LOC100129844	1.51438	0.0226026
HMCES	-0.37023	0.00311398		IGLV3-10	2.1248	0.022651
IL2	1.93421	0.00311398		HDAC1	-0.168473	0.0226682
DCAF7	-0.291053	0.00312252		MRPS31	-0.377208	0.0226717
TOP2A	1.80173	0.00313202		SESTD1	0.537541	0.0226717
PADI2	1.37961	0.00313811		AASDHPPT	-0.293425	0.0226742
ZNF785	-0.736944	0.00314211		HOXB3	-0.542533	0.0227246
RPL21P35	-1.61878	0.00314838		MRPL13	-0.500781	0.0228031
ARHGEF11	0.694614	0.00315253		POLR1H	-0.520834	0.0229978
CCDC69	0.280152	0.00315944		LOC728554	-0.526023	0.0230692
STK24	0.476815	0.00316226		KCTD10	-0.356605	0.0230692
ELOVL6	-0.762268	0.00319685		RGPD2	1.25627	0.023089
FAM91A1	0.438588	0.00320088		DDX58	-0.428382	0.0232492
ATP6V0B	0.672906	0.00320688		CLUAP1	-0.413402	0.0232712
VPS54	0.283948	0.00320688		DARS2	-0.367982	0.0232712
TRAC	-0.72123	0.00320688		FXR1	0.174884	0.0234946
PKHD1L1	1.29459	0.00321207		TAS1R1	1.75543	0.0235301
SCART1	-1.41447	0.00321409		KPNA6	-0.226715	0.0235455
ZNF439	-0.457885	0.0032201		BOLA1	-0.46683	0.0237472
GADD45B	0.676988	0.00322462		NFE2L1	0.219591	0.0237591
CCDC92	-0.30956	0.00323079		DTX3L	-0.441593	0.0238041
PREPL	-0.554691	0.00323079		GGCX	-0.274917	0.0239474
IL15	0.800044	0.00324636		HSF1	0.178304	0.0239659
KDSR	-0.38541	0.00324753		SLC24A3	1.62865	0.0239659
CFAP410	-0.523952	0.00324753		WDTC1	0.245298	0.0240501
FKBP15	0.431428	0.00325277		CD40LG	-0.55483	0.0240685
SIRT4	-1.44773	0.00325539		ZCCHC8	-0.19578	0.0240731
VIT	-2.06359	0.00326894		YKT6	0.192053	0.0242568
KIF24	1.55758	0.00327315		ASAP2	1.06596	0.0242692
SH2D1B	-1.96036	0.00328347		ZNF132	-0.726904	0.0242701
GLA	0.626632	0.00328419		RIPK3	-0.297693	0.0242783
LRRC57	0.34841	0.00328419		MEAF6	-0.196457	0.0242783
GIMAP2	-0.51866	0.00328419		P4HB	0.238798	0.0242783
SCYL2P1	1.70828	0.003289		ZSCAN25	0.315949	0.0244525
ATG12	-0.24047	0.00329779		ZNF526	-0.395932	0.0245257
WDR59	-0.28775	0.00330178		IGSF9	1.53044	0.0245257
FTH1	0.659336	0.00331685		RTF1	-0.271272	0.0246104
ZNF687	0.475211	0.00333504		LOC107984360	1.1012	0.0246218
ZNF235	-0.426577	0.00335119		ZNF317	0.236293	0.0246932
RILP	0.88153	0.0033548		RNASEH1	0.379395	0.0247919
FAM72B	1.27058	0.00335488		TRMT10B	-0.254182	0.0248509
CENPF	1.57405	0.00335719		ANKRD37	0.374872	0.0249436
CHMP4B	0.418626	0.00337577		ND1	0.500327	0.0249876
CYB5B	-0.471857	0.00337797		AGPAT4	0.352166	0.025112
SHCBP1	1.11426	0.00338815		CAVIN2	0.994833	0.0251149
MKRN1	0.346327	0.00339379		CCT6P3	-0.494614	0.0252468
COL6A2	-0.928196	0.0034011		HMOX2	-0.327569	0.0252472
CENPT	-0.429427	0.00340885		TOR3A	0.278396	0.025272
SCN1B	1.69487	0.00341278		RNU6-807P	1.23716	0.0253292
IGHV1-18	1.88875	0.00342959		SPRYD3	-0.299405	0.0254149
RRP12	0.898265	0.00342959		BNIP1	0.49584	0.0254149
CLIP1	0.437168	0.0034343		TOMM70	-0.246949	0.0254761
HORMAD1	1.31731	0.00344636		GRIN3B	-0.805306	0.0254939
ITPK1	0.560723	0.00344636		TRAV1-2	-1.17288	0.0255075
PRAG1	-0.629222	0.00344636		FAXDC2	0.884241	0.0255956
TG	1.22336	0.00345064		ZNF30	-0.463229	0.025624
RIOK2	-0.362949	0.00345156		ZNF791	-0.20237	0.025624
MCM10	2.0633	0.00345497		ZSCAN22	-0.577281	0.0258403
RRN3	-0.325545	0.00346974		SOCS2-AS1	-0.635034	0.0258628
MCM4	1.07524	0.00347514		LBR	-0.424848	0.025909
FBXO8	-0.415314	0.0035005		WIZ	-0.225839	0.025909
CIITA	0.685876	0.00350087		ATXN7L1	0.277286	0.025909
ITPRIPL2	0.672693	0.00350285		TTC7B	1.0761	0.025909
TUBD1	-0.408158	0.00353491		TRMT1L	-0.336984	0.0259399
LSM11	-0.576332	0.00353491		PAFAH2	-0.317895	0.0259399
NCAM1	-1.04945	0.00353491		NME6	-0.265965	0.0259399
VXN	-1.13716	0.00353491		SYPL1	-0.240476	0.0259399
POLR2B	-0.30293	0.00353795		TBC1D23	-0.203085	0.0259399
CD96	-0.613321	0.00354679		PAQR3	0.447265	0.0259399
HSPA1A	-0.91692	0.00355818		LRRK1	0.462195	0.0259399
IGLV2-14	1.50088	0.00355899		SMAP1	0.518307	0.0259399
KHSRP	0.248698	0.00355899		RN7SL431P	1.01371	0.0259399
GPR65	-0.507441	0.00355899		CTTN	1.09515	0.0259399
UBTD1	0.798103	0.00356824		RPL13AP5	-0.687482	0.0259611
CNTRL	0.274486	0.00356824		NUDCD1	-0.35	0.0259611
RPP40	-0.604602	0.00356824		DOCK8	-0.338465	0.0259611
TMEM81	-0.729365	0.00356829		PDZK1IP1	1.69848	0.0259611
GRN	0.778435	0.00357051		NDUFS2	-0.205511	0.0259785
NAIP	0.718002	0.00357113		P4HA1	0.286202	0.0259785
PPP2CA	0.300201	0.00357252		IGKJ3	0.956531	0.0259785
ZDHHC5	0.281817	0.00357529		RAPGEF6	-0.391349	0.0259855
JADE1	-0.326685	0.0035795		PCYOX1	-0.280844	0.026088
SLC1A7	-1.94416	0.00358915		DIAPH1-AS1	1.09561	0.026088
IL21R	-0.46558	0.0035969		USP49	0.309183	0.026137
GFI1	-0.780023	0.00359885		GALNT5	2.24206	0.0262449
FAM87B	1.11937	0.00359902		FGD3	-0.378096	0.026375
GBP2	0.851197	0.00359902		ZNF544	-0.363403	0.026375
CITED4	0.850987	0.00359902		S100PBP	-0.300536	0.026388
AGA	-0.507838	0.00359902		SREK1	0.291484	0.0264282
ABI3	-0.559162	0.00359902		RBBP9	-0.292371	0.0264469
ADRB2	-0.797167	0.00359902		STOM	-0.369957	0.0264709
FCGR1A	1.51055	0.00360514		UBBP4	0.655725	0.0264792
SNHG12	-0.528042	0.00360577		HACL1	-0.261826	0.0269228
IGHV6-1	1.71827	0.00360587		FN3KRP	-0.328644	0.0269548
RALGAPA1P1	1.30005	0.00360587		LOC102723566	-0.510187	0.0269816
RXYLT1	-0.389795	0.00360587		MRPL18	-0.402431	0.0269816
ZSWIM3	-0.659177	0.00360587		RNU6-476P	1.37566	0.0269816
TCEANC	-0.398948	0.00360644		CD22	0.52317	0.0270063
CSF2RB	3.12883	0.00360781		ZNF615	-0.558696	0.0270157
ZNF529	-0.503155	0.00360948		GLS	-0.258197	0.0270157
TRAV8-2	-0.844854	0.00360948		LINC02614	-0.772739	0.0270278
CSTF1	-0.382841	0.00361286		MUL1	0.269665	0.0270278
DYNC2H1	-1.13659	0.00361286		ZNF512	-0.308435	0.0271212
NADK	0.700893	0.00362259		GORASP2	-0.223253	0.0271949
TOR2A	0.416255	0.00363622		SCUBE3	-0.882692	0.0271959
AGPAT3	0.388545	0.00363622		ZW10	-0.367288	0.0271959
EIF2AK1	0.3834	0.00363622		CDKN1A	0.815143	0.0271959
CCM2	-0.378351	0.00363622		C10orf95	0.818795	0.0272596
VDR	0.772578	0.00365306		ATAD1	-0.27488	0.0274296
UBE2L6	0.763964	0.00369415		ARF6	0.203825	0.0274296
APBB1IP	0.337893	0.00369742		IFIT5	0.53415	0.0274296
AGL	-0.403753	0.0037039		AOAH-IT1	1.21006	0.027471
EGR1	2.68746	0.00370835		RBM27	-0.218758	0.0274999
RHOU	0.635895	0.00370835		NDC1	-0.27154	0.0275119
NRDC	0.461101	0.00371365		PDE12	0.260691	0.0275119
H2BC4	1.4891	0.00372459		CD2	-0.49731	0.0276077
SNHG15	0.451397	0.00372459		DEPDC5	0.291218	0.027609
RBM28	-0.299597	0.00372459		SPRING1	-0.256244	0.0276746
ZMYND11	-0.385046	0.0037519		DDX56	-0.23019	0.0279403
GOPC	-0.275377	0.00376169		TERF1	-0.228496	0.0282389
PLXDC1	-0.916705	0.00376169		CITED4	0.678694	0.0282389
MID1IP1	0.638719	0.00376309		HCG11	-0.387703	0.0283374
BAIAP2L1	1.03526	0.00377244		BMP2K	0.455561	0.0283374
PRC1	0.749276	0.00378629		MED7	-0.259805	0.028409
HDLBP	0.323025	0.00378629		BNIP3L	0.292707	0.0284228
PLEKHA3	-0.262003	0.00378629		FPR2	-1.41042	0.0285549
INTS5	-0.451045	0.00378629		CAPN5	-0.681259	0.0286588
TIGD5	-0.538159	0.00378629		TTC38	-0.409155	0.0286588
ZNF853	-0.663179	0.00378629		PIGH	0.231905	0.0287872
PLEKHM3	1.0255	0.00380652		CCT2	-0.259665	0.0289106
CDC23	-0.359035	0.00380928		PRF1	-0.666623	0.0290147
TMEM128	-0.488173	0.00381053		ARMCX2	-0.625335	0.0290533
UICLM	-3.53988	0.00381053		THOC3	-0.399012	0.0290533
TYMP	1.06928	0.00381371		MAML3	0.591872	0.0290533
LINC00680	-0.659622	0.00383683		PPP1R10	-0.489418	0.0290568
PYCR2	-0.429924	0.00385327		ABRAXAS2	-0.272111	0.0290795
TGFBR1	-0.467886	0.00385367		ZNF623	-0.356734	0.0291443
PSMC1	0.323015	0.00387986		MICU2	-0.232335	0.0292495
PF4	1.59295	0.00390356		SPATA5L1	0.363502	0.0293811
PLEKHG1	0.68748	0.00390356		STIM2	0.243771	0.0295435
MPHOSPH10	-0.251775	0.00390356		ERCC4	-0.359303	0.0296623
PTX3	0.912669	0.00392474		TSPAN9	1.08015	0.0296623
NFKB2	0.522446	0.00392474		KRTCAP2	-0.297922	0.0297751
OPTN	-0.466616	0.00392474		RRP1B	-0.274749	0.0297856
FAM43A	-0.796291	0.00393071		C6orf226	0.432466	0.0297892
ZFP82	-0.569675	0.00393384		ZNF404	-0.499883	0.0297923
SYNE1	-0.673712	0.00394844		LINC01089	-0.495934	0.0299963
GNG5	0.489908	0.00395924		MAGED2	-0.224647	0.0299963
TYW3	-0.302562	0.00395924		ZNF800	0.248743	0.0299963
ZFP1	-0.340328	0.00395924		HIF1A	0.610206	0.0299963
ZNF431	-0.351114	0.00395924		COQ5	-0.408265	0.0300203
ITPRIPL1	-0.916074	0.00395924		VIL1	1.37324	0.0303236
CHST15	0.84382	0.00396047		FZD6	-0.836766	0.0303561
CRISPLD2	1.64193	0.00396307		ZBTB11	0.240242	0.0303561
DAP	0.463028	0.00396307		LOC100128494	-0.733195	0.0303624
MTCO1P11	1.78226	0.00400543		EEF1E1	-0.454635	0.0303624
PLIN3	0.590655	0.00400543		ZSCAN26	-0.328772	0.0303727
ITFG1	0.460874	0.00400543		EMD	0.271735	0.0304381
PEX11A	-1.10218	0.00400543		CACFD1	0.437298	0.0304381
MTFR2	0.831069	0.00402456		SNORA66	0.607497	0.0304381
MSRB2	0.781049	0.00405979		SAFB	-0.230469	0.0309225
SLC4A3	-2.0504	0.00405979		PRKCSH	0.21183	0.0311696
TMEM126B	-0.32838	0.00406448		IPCEF1	-0.305985	0.0312223
NCK1	-0.327499	0.00406887		U2AF1L4	0.363162	0.0313018
MCM2	0.934909	0.00411065		RBM14-RBM4	1.25845	0.0313236
INIP	-0.361274	0.00412208		BATF	-0.491231	0.0315072
RAB32	0.710169	0.00413375		LAPTM5	0.288891	0.0315072
DHFR2	-0.531983	0.00413587		COX2	0.403949	0.0315072
IL1R3	3.25685	0.0041394		RSBN1L	-0.326427	0.0315338
TALDO1	0.692015	0.00414034		CKAP2	0.369674	0.0316878
GINS2	1.34893	0.00414145		GRAMD1B	0.496751	0.0316878
RPL7AP16	1.27313	0.00414145		ZNF764	-0.265953	0.0317211
FAM72A	0.938578	0.00414145		MAPK1IP1L	0.196501	0.0317211
FBRS	0.590564	0.00414145		PNOC	0.576277	0.0317211
MFSD14A	0.28929	0.00414494		ADAMTS10	-0.470706	0.0318176
C3	-1.20573	0.00414494		URGCP	-0.373697	0.0318519
SLC52A1	-1.54386	0.00414494		PBX3	0.218196	0.0318537
IGHV1-46	1.82653	0.0041621		PLEKHB2	-0.279709	0.0319396
RHOG	0.585498	0.0041621		MARCHF1	0.479195	0.0319673
ANKRD13A	0.503928	0.0041621		BTAF1	0.451441	0.0319724
SLC35A4	0.322696	0.0041621		KCNG1	0.754258	0.0319724
ZNF793	-0.758059	0.0041621		VPS26A	-0.2443	0.0320498
RPS3AP47	-1.19156	0.0041621		PSMA6	0.435471	0.0322609
EVL	-0.442898	0.00416244		WDFY4	0.440358	0.0322609
UNC45B	-1.42272	0.00416244		MBNL1	0.199676	0.0323483
SKP2	-0.363079	0.00416662		ARHGEF4	-0.932924	0.0323924
ASAP1	0.627182	0.00417198		TEFM	-0.36715	0.0323924
ARCN1	-0.324343	0.00417198		WBP4	-0.249349	0.0323924
OTUD7B	-0.558396	0.00417198		SLC39A6	-0.196516	0.0324191
XK	1.80904	0.0041725		LOC101928834	1.35879	0.0324191
BNIP3P11	1.01215	0.0041725		ZNF195	-0.216743	0.0324317
SLC33A1	-0.318469	0.0041792		RAD23B	0.239128	0.0325755
ITM2A	-0.770966	0.0041792		ZDHHC1	0.735824	0.0325755
SGCD	-2.24458	0.00418681		UQCRFS1	0.373384	0.0327067
ATF4	0.42485	0.00419231		SULT2B1	-1.51099	0.0328007
GDE1	0.413623	0.00419271		C8orf33	0.20992	0.0328007
TNFSF9	2.32291	0.00419733		PHLDA1	0.640951	0.0328007
CCNY	0.386378	0.00420048		DIRAS1	0.974832	0.0328277
KIT	-1.67469	0.00423728		LRR1	-0.562763	0.0328325
LINC00869	-0.517128	0.00424107		ATG12	-0.178749	0.0328361
BMI1	-0.278901	0.00425174		SIT1	-0.547178	0.0329886
HM13-AS1	1.66156	0.00425475		BBS10	-0.395254	0.0330085
HAUS4	0.487915	0.00425601		ARL6IP1	-0.205444	0.0330085
IFRD1	0.777945	0.0042615		GPN3	-0.45998	0.0330384
PIP4P2	0.622976	0.00427112		GPCPD1	0.346817	0.0331162
E2F4	0.19471	0.00427112		ZNF189	-0.449399	0.0332368
NT5C2	0.901718	0.00428124		SP140	0.261946	0.0332368
AIDAP2	1.29022	0.00429944		CALM3	0.278351	0.0332368
EIF4G1	0.254008	0.00430751		EIF3L	0.366629	0.0332368
ME2	0.304388	0.00431154		CCDC85C	0.577683	0.0332368
C2orf42	-0.327665	0.00431154		ZNF440	-0.291931	0.0332569
DCK	-0.301786	0.00431343		DFFA	-0.232019	0.0334227
MAPK12	0.892239	0.00431727		MIS18A	-0.504192	0.0336268
TLN1	0.450531	0.00431727		ZNF470	-0.428885	0.0336268
POMGNT1	-0.318797	0.00431727		TMEM250	-0.296889	0.0336268
CAMKK2	0.699363	0.00432809		ASB1	-0.236755	0.0336268
ADPGK-AS1	0.989061	0.00433226		TAFA1	-0.934965	0.0336705
RAP2A	-0.64303	0.00433282		BRSK2	-1.12244	0.0336846
ZNF32	-0.469627	0.00433628		CCR4	-0.709204	0.0336846
KLF10	0.791935	0.00433664		TAS2R4	-0.69015	0.0336846
AGTPBP1	0.372627	0.00436314		ZBTB6	-0.611148	0.0336846
TNFRSF13C	0.679264	0.00436742		LMF1	-0.34108	0.0336846
PYGL	1.0336	0.00438097		SPART	-0.246132	0.0336846
RRM2	1.92878	0.00438718		LCORL	0.321092	0.0336846
SDHAF1	-0.539896	0.00440023		PRXL2C	0.349419	0.0336846
GPRIN1	1.00627	0.00441174		E2F1	0.876709	0.0336846
CHIC2	0.295837	0.00441233		A2M-AS1	0.941626	0.0336846
LCN2	2.40911	0.00443408		STRAP	0.181851	0.0338074
CKAP2	0.469209	0.00443408		C1orf56	-0.580094	0.0338711
RBBP8	0.694283	0.00443443		LAT	-0.582125	0.0340832
MKNK2	0.533228	0.00443443		GNAL	-0.472741	0.0340832
KLRK1-AS1	-1.37035	0.00443443		ZFP69	-0.26382	0.0340832
ODF2L	-0.416449	0.00443491		GNG7	0.392318	0.0341727
USP28	-0.554747	0.00444778		CIITA	0.50086	0.0341808
FAM120A	0.392728	0.00444938		GPANK1	-0.314159	0.0341968
RBM8A	-0.247113	0.00444938		PNRC2	0.179857	0.0342115
NAPG	0.336747	0.00445537		CHCHD3	0.351438	0.0342641
LRRC43	-1.89788	0.00446634		RAP2C	0.220988	0.0345457
LHFPL2	0.891159	0.00447453		MEX3C	0.363104	0.0346232
TCTN3	-0.304374	0.00447453		PRKCG	1.74148	0.0347024
NKG7	-1.04599	0.00447509		ZNF543	-0.675462	0.0347235
IGHM	0.822018	0.00447614		NTAN1	0.205686	0.0347286
RPL27AP6	-0.742106	0.00447917		LDLRAP1	-0.506131	0.0347812
PRKAR2B	1.03349	0.00449518		SMARCB1	0.308789	0.0348011
MGST1	0.815809	0.00449979		CSKMT	0.474808	0.0348011
USP48	0.294381	0.00449979		FAHD1	-0.518342	0.0348682
DMAP1	-0.252575	0.00449979		FRS2	0.293252	0.035014
UBAP1L	-0.523106	0.00449979		TOMM5	0.471855	0.035014
BICDL1	-0.557346	0.00449979		FAH	0.412205	0.0350358
TAGLN2	0.477783	0.00450168		PM20D2	-0.342407	0.0351386
RASD1	-1.76832	0.00450168		MVB12B	0.438698	0.0352348
COL7A1	1.21766	0.00451825		AP5M1	-0.243554	0.0352615
BCKDK	0.563625	0.00451825		H3-3B	0.334616	0.03531
GNAL	-0.629283	0.00452153		RABIF	-0.246896	0.0353199
PLK4	1.0329	0.00453032		SDHC	-0.219567	0.0354025
BRCA1	0.673129	0.00453032		C3AR1	-1.19548	0.0354175
RCOR1	0.520887	0.00453196		MPP5	0.2994	0.0355738
MARCHF1	0.622623	0.00453315		TRPV2	-0.212411	0.0357031
BMF	0.48319	0.00454426		HNRNPH3	0.217081	0.0357116
GDF11	-0.411411	0.00456113		C11orf65	0.439582	0.0358099
EXD2	-0.453469	0.00456113		PZP	1.00243	0.0358679
BMPR1A	-0.476647	0.00456113		DMXL1	0.299706	0.0359361
H2AC13	1.84044	0.00456288		RRN3P2	0.471368	0.0359361
RAP2C	0.288673	0.00457728		PTP4A2	0.21092	0.0359811
WASL	0.479771	0.00458521		GORASP1	0.270758	0.0359811
SPATC1	1.85473	0.00460705		KRT8P46	1.35607	0.0360563
DMXL2	0.792949	0.00460705		CPNE1	-0.290138	0.0360805
CSNK1A1	0.334614	0.00462902		TMEM267	-0.251721	0.0360805
GZMB	-0.940095	0.00462902		MCMBP	-0.284523	0.03645
ZFAND3	0.363361	0.00464001		SOCS6	0.565912	0.03645
ALDH1L2	1.18373	0.00464784		VIT	-1.33081	0.036457
DDIT3	0.8519	0.00464784		SOX15	0.592301	0.036457
SLFN13	-0.493628	0.00464784		NCR1	-0.631351	0.0364958
GP9	1.73763	0.00465096		RASAL3	-0.339027	0.0365115
EHD3	0.592491	0.00465096		SEPSECS	0.271715	0.036521
CDHR1	-1.55738	0.00465096		RSRP1	0.312351	0.0365696
FAXDC2	1.05315	0.00465361		FARSA	-0.355462	0.0366778
RIT1	0.580305	0.00465361		PTMA	0.241934	0.0367275
UBE2R2	0.457774	0.00465361		RPL7AP43	0.739752	0.0367275
MRS2	-0.385213	0.00465361		ABHD12	0.209038	0.0367869
GPR153	-1.20871	0.00467961		MAPKAP1	0.212399	0.0367869
LOC101928517	-0.946374	0.00469559		NMT2	-0.405306	0.0368549
LOC100996318	1.93239	0.0047196		CNPY2	-0.349414	0.0368944
SYTL3	-0.424621	0.00475097		RARG	-0.333264	0.0368944
COQ9	-0.297308	0.00476843		LPXN	-0.292847	0.0368944
B3GNT5	1.10135	0.00478407		NME7	-0.464459	0.0369417
MIR23A	2.41255	0.00480801		GCNT2	0.51241	0.0370309
TMEM140	0.586469	0.00481156		TH2LCRR	0.64553	0.0370309
ACVRL1	1.28026	0.00482979		LOC101926933	-0.755816	0.0370778
EXOC2	-0.346529	0.00482979		TMEM245	-0.270176	0.0371208
ATP2B4	-0.505629	0.00482979		FAM117B	-0.308024	0.0371453
PDGFB	-0.906546	0.00484899		SYF2	0.277532	0.0371589
LAP3	0.986667	0.0048565		RNF185	-0.316692	0.0371674
PTPN13	-1.22759	0.0048565		TRIM65	-0.272148	0.0371674
FGF9	-1.39758	0.0048565		IGHD	0.629882	0.0372103
C1orf146	-1.05745	0.00488072		PNPT1	-0.214639	0.0372133
SGPP1	-0.349616	0.00488973		SRP68	-0.206769	0.037222
RDH14	-0.392121	0.00490682		TNIP1	0.211521	0.037222
SUGP1	-0.281879	0.00490773		AKAP9	0.30478	0.0372252
PSMA2	0.511454	0.00491207		RN7SKP23	0.788821	0.0373206
PRR11	0.820583	0.00492196		SLED1	1.65478	0.0375399
MT2A	1.1496	0.00494107		HDGF	0.281665	0.0375878
LOXL1-AS1	-0.813332	0.00494107		TP53BP2	0.257665	0.0376355
ELP1	-0.362799	0.00494715		TKFC	0.278547	0.0376606
AASDH	-0.396546	0.00494715		ASRGL1	0.511037	0.0376606
MMS19	-0.290053	0.00496001		TGFB	0.768986	0.037832
SLC14A1	-1.03476	0.00496582		RAB29	-0.301041	0.0378995
COQ4	-0.349337	0.00497526		LOC100506071	1.39125	0.0378995
C17orf80	-0.571726	0.00498622		HMGN1	0.257616	0.0379105
HPSE	0.5436	0.00499049		POLR1G	-0.793824	0.0379189
SLC38A1	-0.429158	0.00499049		RELCH	0.235534	0.0379322
ZCCHC18	-0.766579	0.00499049		BUD13	-0.35569	0.0381147
ENPP4	-0.811051	0.00499049		ZNF790	-0.543008	0.0382234
RPL3P4	-0.950524	0.00499049		PUS3	-0.436051	0.0383342
IGHV2-26	2.00276	0.00500108		MEAK7	-0.40227	0.0383342
XIAP	-0.264075	0.00500108		MOB4	-0.23195	0.0383342
MYLK	1.02409	0.0050162		PEX19	-0.222766	0.0383342
ZNF69	-0.545378	0.0050162		ZNF668	0.564809	0.0383427
ZNF681	-0.807113	0.0050162		IGHD3-9	1.7783	0.0383427
NCOA6	0.382283	0.00502159		PDCD4	-0.239283	0.0383892
CDCA8	1.16077	0.00503041		LOC102723996	1.77978	0.0384936
LINC00294	-0.446348	0.00503041		USP27X	-0.50274	0.0385038
IGLV1-47	1.89505	0.00503783		GPBP1	-0.203221	0.0385038
TRMT12	-0.503971	0.00505589		SNX13	0.313878	0.0385038
SLC66A1	0.543566	0.00505738		COQ3	-0.538451	0.0387074
CLCN4	0.787596	0.00506172		MARVELD1	0.571371	0.0387481
CCT2	-0.3239	0.00506172		ERBB3	-1.04326	0.0388873
DNAJC17	-0.435738	0.00506172		APOL2	-0.372415	0.0389336
C12orf57	-0.710574	0.00506172		ZNF143	-0.225584	0.0389336
XCL1	-1.87014	0.00509666		ERVK3-1	0.478907	0.0389396
CD74	0.598492	0.00510036		TAF15	-0.196139	0.0390034
PLEKHO2	0.578055	0.00510036		CD99	0.374127	0.0392526
STRN4	0.339411	0.00511292		RXRB	-0.216801	0.0392834
PPBP	1.46376	0.00511373		TBC1D24	-0.347803	0.0393715
INTS13	-0.320785	0.00511373		DNAJC2	0.228441	0.0393715
IGKV3-15	1.35295	0.00511743		TFEC	0.54905	0.0393968
TRBV10-3	-0.994995	0.00512243		RNY1P16	1.24122	0.0394978
ZBTB45	-0.390755	0.00513331		PTGDR2	-1.0491	0.0396376
EEF1E1	-0.576568	0.00513331		TNFRSF1A	-0.406562	0.0396753
VIL1	1.64714	0.00513582		ENTPD3-AS1	-0.537963	0.0397348
SETD7	0.506571	0.00513582		HS3ST3B1	-0.501084	0.0399214
PF4V1	2.15076	0.00515458		GAN	-0.312641	0.0399394
NEK2	1.79519	0.00515458		OSER1-DT	-0.362224	0.0400451
SAPCD2	0.781495	0.00515458		PYCR2	-0.314242	0.0400765
DNAJC25	0.566555	0.00515458		ZNF549	-0.386046	0.0401451
ND2	0.546952	0.00515458		ZNF185	0.647512	0.0401451
MAP1S	0.395987	0.00515458		LINC01474	1.06352	0.0401471
SESN1	-0.407104	0.0051627		EIF3F	0.293672	0.0402572
RTKN	-1.65679	0.00516678		TMOD3	-0.277465	0.0403673
ZNF792	-0.534564	0.00518103		EIF5A2	-0.407535	0.040483
AGFG1	0.479329	0.00518773		MKRN2	-0.226222	0.0404988
LEPROT	0.389643	0.00518773		TMEM128	-0.352281	0.0405166
UNC50	-0.223752	0.00518773		TXNDC16	0.344927	0.0406569
C15orf40	-0.300257	0.00518773		RBM5	-0.22152	0.0406927
RAB9A	-0.394718	0.00520837		CSE1L	-0.210602	0.0406927
TBC1D5	0.346486	0.00521485		OSBPL1A	0.422158	0.040713
ZNF606	-0.407963	0.00521854		RMI1	-0.45867	0.0407209
TIMP2	0.775572	0.00523739		TREML1	1.37238	0.0407209
CREG1	0.705703	0.00525837		WDR74	0.259397	0.0409898
SLC39A14	-0.520965	0.00526007		GNA15	0.535001	0.0409898
CD200R1	-1.43733	0.00529483		ZNF875	-0.301588	0.0410131
FAM171A1	-0.769522	0.0052953		SPRY1	0.813691	0.0411526
EME2	0.365384	0.00533604		SLC35A5	-0.390008	0.041292
CROCC2	-2.68331	0.00533959		MRPL30	-0.324263	0.041292
CD2BP2-DT	0.987188	0.00534095		C14orf28	-0.343335	0.0413206
TRBV6-4	-1.73916	0.00534095		SLTM	0.199565	0.0413405
S100A9	1.04359	0.00535519		GTF2F1	0.244984	0.0414319
CNPY4	-0.460164	0.00535742		ZNF627	-0.395547	0.04145
ADRM1	0.245285	0.00538387		MAK16	-0.231554	0.041512
RPS3A	-0.511666	0.00538758		ARHGAP44	-0.746186	0.0416181
ZNF544	-0.443667	0.00540609		SRPK3	-0.728465	0.0416669
SOCS2-AS1	-0.774598	0.00540758		CEP41	-0.368658	0.0416669
ND1	0.616777	0.00541418		CD19	0.446783	0.0416669
LEMD3	0.338641	0.00541587		PRKAG1	-0.230675	0.04186
PDPK2P	1.06322	0.00542884		CMKLR1	-0.605024	0.0422237
NUCB1	0.414191	0.00542884		SERPINE1	1.14287	0.0423499
ZNF624	-0.466871	0.00546643		HSPA13	-0.33517	0.0423804
DENR	-0.25895	0.0054849		BUB3	-0.214057	0.042381
RAB24	0.697325	0.00551353		UTP14A	-0.26716	0.0425214
MMP23B	-1.52535	0.0055163		SERINC3	-0.225852	0.0425986
LINC00102	1.50208	0.00551752		CPNE3	-0.220437	0.0426044
LRIF1	-0.472138	0.00551752		TBC1D22B	0.220601	0.0426573
TRGV4	-1.10961	0.00551752		TSPAN14	-0.194473	0.0426593
IL24	-0.542334	0.00552042		ZNF702P	-1.05731	0.0427956
SAMD14	1.28377	0.00552098		PLAC8	-0.58516	0.0429272
WDFY3	1.04694	0.00552127		ABHD6	-0.403295	0.0429272
ALPK1	0.9223	0.00554762		GALNT2	0.259864	0.0429272
SYNPO	0.649606	0.00555696		LOC152048	1.09512	0.0429272
NCF4	1.09724	0.00556931		PYROXD1	0.22574	0.0429574
MOB3B	0.652472	0.00556931		IGHV3-53	1.36019	0.0429574
CHKA	0.519215	0.00556931		ZNF146	-0.257935	0.0431645
ALKBH8	-0.353231	0.00556931		FAM210B	0.26198	0.0431645
ZNF827	-0.65681	0.00556931		RN7SL172P	-1.00226	0.0431726
SELP	1.29839	0.00557272		MED19	-0.354936	0.0432732
EEF1AKNMT	-0.429409	0.00559116		TOR1B	-0.328422	0.0432732
NRF1	-0.296926	0.00560979		MED28	-0.227787	0.0432732
UNC5CL	-0.547501	0.00561599		CASK	0.323744	0.0432732
SLC18B1	-0.365407	0.00562369		MAN2A2	0.433307	0.0432732
OSGIN1	0.947876	0.0056239		NIBAN3	0.441718	0.0432732
S100PBP	-0.363578	0.0056239		PIGV	-0.27329	0.0435888
CD226	-0.605518	0.0056239		ZNF574	0.360766	0.0435888
UBQLN4	-0.24652	0.00562727		KCTD3	0.494697	0.0435888
ARMCX5	-0.353479	0.00566206		SNX22	0.53786	0.0436971
SUSD5	1.43474	0.00568591		ANGPTL1	0.950149	0.0437997
RPL23AP42	-1.25273	0.00568591		ZKSCAN5	-0.228607	0.0439564
GIPC1	-0.600636	0.00569733		TRIM8	0.334101	0.0439617
RPP38-DT	1.76577	0.00570431		AATF	0.204687	0.0439735
IL15RA	0.607524	0.00571917		UQCC1	-0.265663	0.0440098
MED9	0.417797	0.0057213		LRRC8B	0.384381	0.0440098
ACOT8	0.255321	0.0057213		MGLL	0.888269	0.0440098
COPS4	-0.3754	0.0057213		HPS6	-0.350929	0.0440255
CDCA3	1.28942	0.00573297		PDHA1	-0.166729	0.0440255
NKIRAS2	0.43469	0.0057527		KCNAB2	0.193504	0.044106
PARP11-AS1	-1.38714	0.0057527		CCNE1	0.625119	0.0441147
STX3	0.875803	0.00577502		IGHV3-23	0.855975	0.0441249
SPRN	-0.682038	0.00580679		CCNY	0.278338	0.0441496
ADGRB2	-1.02692	0.00580679		ZNF737	-0.606871	0.0442446
LTBP1	1.55129	0.00580697		XRCC4	-0.408003	0.0443024
KHDRBS2	0.956678	0.00580697		EXT1	0.447699	0.0443024
GP1BA	0.738365	0.00580697		RAPGEF2	0.492695	0.0443024
TET2	0.60016	0.00580697		TAMALIN	0.647989	0.0444026
HNRNPUL1	0.256541	0.00580697		CISD1	-0.467213	0.04447
LPCAT4	-0.36698	0.00583291		TKT	0.483021	0.0445556
ST3GAL6	0.670848	0.00583839		ATP7A	-0.298503	0.0446626
IFIH1	0.533213	0.00583839		FANCE	-0.322059	0.044746
KIF1B	0.803367	0.00585539		LINC01730	1.35344	0.0447643
ELF2	0.539983	0.00585539		EFCAB10	-0.674946	0.0448592
KLHL18	0.383188	0.00586177		LINC00563	-1.44901	0.0449367
MANBA	0.41663	0.00586764		TAF5L	0.197923	0.0449578
CTNNAL1	1.03268	0.00587955		DMTF1	0.251207	0.0449578
ARPC1A	0.344394	0.00589161		CLCN4	0.604177	0.0450466
PCOLCE	-0.576606	0.00589538		DDIT3	0.644422	0.0450651
SLCO4A1	1.2196	0.0058999		IFI16	-0.285858	0.045252
FAM210A	-0.314524	0.0058999		RAB2A	-0.241628	0.0452682
PRKCE	0.478486	0.00590009		TLCD2	-0.782259	0.0453524
ECT2	0.57646	0.00590803		H3C6	-0.868155	0.0456698
EVA1C	-0.710223	0.00591237		NT5E	-0.54969	0.0456883
RHOC	-0.711504	0.00594716		IGHG3	1.02078	0.0457038
DSTN	-0.415831	0.00595506		LBH	-0.403882	0.0457154
TOM1	0.698632	0.00597448		RBM6	-0.256948	0.0457451
SYK	0.558718	0.00597448		BRIX1	0.251034	0.0457451
ZNF404	-0.630105	0.00597651		KLF13	0.302175	0.0457451
A2MP1	-1.69566	0.00597864		WASL	0.358561	0.0457451
SEPTIN11	-0.404765	0.00597924		VPS51	0.194378	0.0457681
TMEM64	-0.576871	0.00597924		MTND2P28	0.702206	0.0457815
GABARAPL1	0.545065	0.00598295		SLC34A3	-1.1647	0.045847
LIAS	-0.389953	0.00598295		ZSWIM7	-0.345553	0.04585
FLVCR2	0.935913	0.00599308		MESD	-0.304107	0.046005
TP53BP2	0.324731	0.00599308		CENPC	0.249927	0.0461291
UNC119	0.422701	0.00599469		TCAIM	-0.252496	0.0461732
NAP1L2	-0.793814	0.00599469		RPP30	-0.239157	0.0462078
MRPL30	-0.423871	0.00600614		IL31RA	1.18829	0.046234
OSBPL10	0.771088	0.00605159		MSH6	-0.194794	0.0463985
ZNF790	-0.708348	0.006057		SNAPC2	0.381259	0.0463985
PRR5L	-0.84628	0.00605906		B3GAT2	0.73324	0.0463985
DNAJC13	0.478017	0.00606187		BNIP3P25	1.12728	0.0463985
LINC01259	-1.13659	0.00606187		CELF1	0.187517	0.0465145
LINC02481	-1.23706	0.00606701		PAM16	-0.460056	0.0465224
CA15P1	1.37003	0.00606957		RNVU1-19	1.23666	0.0465224
DNAJB6P1	1.02077	0.00606957		PRPF38A	-0.168176	0.0465266
SCAI	-0.472617	0.00606957		RPL17	0.243414	0.04664
PON2	-0.481067	0.00606957		LOC101927237	0.773585	0.04664
DTX3	-0.506526	0.00608777		CCR7	-0.683377	0.0468076
GGN	1.43897	0.00608942		ZFP1	-0.239388	0.0468717
MARK4	0.437867	0.00609852		CS	0.161167	0.0468717
LINC01163	-1.71728	0.00610268		GPR68	-0.666486	0.0470202
ZNF598	0.260163	0.00610365		ECHDC1	-0.268366	0.0470202
ZNHIT3	-0.252634	0.00612994		FAM160A2	-0.249798	0.04711
AGO4	0.515588	0.00613503		TADA1	0.226255	0.04711
HNRNPA1P49	1.0196	0.00613542		MYO5A	0.283113	0.0471214
TRAF3IP3	-0.384298	0.00614458		GTF2A1	-0.272433	0.0472055
LGALS4	-0.7381	0.00615631		MEIS1	0.792447	0.0474301
SLC25A42	-0.47678	0.00615644		TRAV21	-0.779731	0.0474396
ZNF304	-0.512725	0.00615785		ENOSF1	-0.468127	0.0475786
P2RY8	-0.327253	0.00616815		DDIT4	-0.937445	0.047844
YES1	-0.687787	0.0061833		TRIM58	1.06794	0.047844
WASHC2C	0.388409	0.00620193		FAM120AOS	0.172388	0.0479713
SLC35F6	0.367899	0.0062042		ZBED1	0.214558	0.0479713
TGFB3	-0.554863	0.0062042		RAB11FIP1	0.531368	0.0479713
UST	-0.766263	0.00620528		RNF32-AS1	1.13764	0.0481303
FAM83G	-0.68674	0.00621892		MINDY3	0.218879	0.0483274
PEAR1	1.57625	0.00622155		TIMM21	-0.260503	0.0484294
BAG1	0.399973	0.00622155		BMF	0.353788	0.0484314
FAM8A1	0.513469	0.00622981		CARM1	0.297857	0.0484618
PHKB	0.275477	0.00622981		CHST12	-0.444673	0.0485358
DDX1	-0.320467	0.00624408		IWS1	-0.170265	0.0485358
LOC728554	-0.621674	0.00624408		SYNGR3	0.938692	0.0486281
C15orf39	0.650016	0.00624568		SYS1	0.237512	0.0486424
SEMA4B	0.536238	0.00624568		RNU4-62P	-1.22213	0.0486978
ZNF470	-0.541254	0.00624568		SRSF11	0.224008	0.0489957
GTPBP6	-0.284831	0.00624573		RTN4R	-0.771615	0.0490658
LINC01474	1.31676	0.00626188		SPRYD4	0.332939	0.0491303
TTLL4	0.456896	0.00628634		ZBTB38	-0.417112	0.0492009
PLA2G6	-0.415556	0.00628634		PAAF1	-0.287908	0.0492009
SH3BGRL3	0.551539	0.00629146		ANTXR2	0.304886	0.0492009
CLIC2	-0.774609	0.00629146		CRIP1	0.376937	0.0492009
RAB31	0.646014	0.00629553		ZNF669	0.403534	0.0492009
C6orf120	0.324457	0.00631076		SLC15A3	0.457724	0.0492009
USP25	0.30355	0.00631076		IGHV3-21	1.0491	0.0492009
RRP36	-0.323037	0.00631076		RAB9B	-0.80571	0.0492125
RASSF1	-0.632088	0.00631076		COPS7B	-0.193706	0.0492208
GIMAP8	-0.432273	0.00631963		RBL1	-0.323307	0.049305
NAPA-AS1	1.11126	0.00632137		NR1H2	0.322926	0.049348
FAM162A	-0.445967	0.00632137		TRNAU1AP	-0.23626	0.049523
MXRA7	-0.813927	0.00632137		RCAN2	1.39085	0.049523
PRELID1	0.559334	0.006335		HSPH1	-0.271264	0.0497842
IGLV9-49	1.60422	0.00634222		E2F4	0.138217	0.0498625
LGALS9	0.712203	0.0063491
C9orf72	0.683716	0.00636782
ZNF234	-0.55131	0.00636782
CLEC1B	0.809399	0.00638572
WDR75	-0.269057	0.00639625
BDH2	-0.63223	0.00639625
ANKMY2	-0.266903	0.00640803
RPA1	-0.272325	0.00641701
SAMD3	-0.769353	0.00641701
SH2D1A	-0.828038	0.00641736
ENTPD1-AS1	0.711031	0.00645648
ABCA17P	-1.69591	0.00647327
SLC36A4	0.346887	0.00649572
NOL11	-0.301865	0.006507
ABI2	-0.366727	0.006507
HS1BP3	0.358352	0.00653222
ARHGEF2	0.307767	0.00653222
PDE12	0.307435	0.00653222
PDHA1	-0.215112	0.00653222
THEM4	-0.561862	0.00653222
ANKEF1	-0.63428	0.00653222
PKIG	0.52776	0.00653839
AMFR	0.235907	0.00655544
ZNF767P	-0.365034	0.00655544
HOPX	-0.881904	0.00655544
RHOT1	0.355557	0.00659287
CIB3	1.75753	0.00661467
TNIP2	0.286298	0.00661467
SLC25A12	-0.433561	0.00664571
ZNF691	-0.396635	0.00666076
NIFK-AS1	-0.408574	0.00666076
PRDM11	-0.548821	0.00666221
COA5	-0.207042	0.00667286
ALDOA	0.483392	0.00667648
USP32	0.774698	0.00668845
ERLIN2	0.262984	0.00669516
LAMTOR5	0.391848	0.00672609
PSMC6	0.200292	0.00676267
APP	0.45917	0.00678747
PPIP5K1	-0.452646	0.00678747
TRAV21	-1.06758	0.00679033
ATG4C	-0.40167	0.00680514
GRIN3B	-0.97931	0.0068267
CZIB	-0.268029	0.00684217
ENTR1	-0.287707	0.00684217
GZMH	-1.05313	0.00685825
MMAA	-0.518032	0.0068606
AGPAT4	-0.431891	0.00691126
IL31RA	1.47353	0.00691413
LNPK	-0.254436	0.00691413
ZNF473	-0.399945	0.00691413
PRMT2	-0.477061	0.00691413
ARRDC2	-0.353932	0.00691524
CUX1	0.474069	0.0069334
CTR9	-0.326357	0.00695729
C3orf86	1.4049	0.00696914
BEND7	2.0816	0.00697189
ALDH1A1	0.786454	0.00697846
RABL2B	-0.312547	0.00697846
ZC3H8	-0.342655	0.00697846
LOC100506321	1.04995	0.00699962
TSPAN5	-0.575223	0.00700746
DTHD1	-1.35828	0.00700746
RNASE2	1.25852	0.00705149
ZFP62	-0.400305	0.00705296
ZPR1	0.212546	0.00708991
XRCC2	1.15811	0.00709815
BAG3	0.494876	0.00709815
MSRB1	0.771114	0.00711343
TRAF1	-0.548081	0.00711797
AGPAT1	0.369643	0.00714984
VSIR	0.60667	0.00716774
BST1	0.693509	0.00718887
GZMA	-0.947803	0.00718887
ORAI2	0.639649	0.00723228
BRICD5	-0.563737	0.00723228
PCSK7	-0.475212	0.00723652
TYMS	1.30554	0.00726526
TAMALIN	0.806825	0.00726526
KIAA0895L	0.569424	0.00726781
GNA12	0.301905	0.00727104
CHRNB1	-0.640356	0.00727971
JUN	3.21695	0.00728878
RBMS2	0.658718	0.00730018
RASSF2	0.637456	0.00730724
PHF3	0.329154	0.00731327
GINS4	0.825515	0.0073568
HOXB2	-0.583658	0.00736442
RNF217	0.644186	0.00737193
DNAJC19	-0.445015	0.00737392
CNNM3-DT	-0.968952	0.00739682
CCDC181	-0.970889	0.00740854
TTC19	-0.28079	0.0074155
RNF32-AS1	1.4039	0.00742879
LOC100129697	0.969052	0.00742891
ZNF350-AS1	0.875994	0.00743249
WDR6	-0.301105	0.00746683
NAP1L4	-0.21921	0.00747901
CCR2	2.36845	0.00748043
CTNNB1	0.257567	0.00748197
C17orf100	-0.721839	0.00748197
DCLK2	-1.5991	0.00748448
HSDL1	-0.227639	0.0074922
LRP1	0.62488	0.00751204
AZI2	0.42661	0.00751204
ARRDC5	-0.572802	0.00751204
TOGARAM2	-0.753043	0.00752504
L3MBTL2	-0.291606	0.0075264
FARP2	0.407136	0.00755547
CXCL9	4.68947	0.00756147
EIF3J-DT	-0.372961	0.00756147
ZFPM1	-0.547423	0.00756147
LOC100287896	-0.618915	0.00756147
LTA4H	0.807707	0.00759672
KLF12	-0.571874	0.00760175
CARM1	0.378669	0.00761135
SEC14L1	0.814942	0.00765342
P4HB	0.278026	0.00766428
MAGT1	-0.294464	0.00767702
NDUFV2-AS1	0.465476	0.00768751
GAB1	0.690376	0.00769261
TMEM134	-0.292839	0.00769261
POC5	-0.293229	0.00769261
RSAD1	-0.352382	0.00769261
IGHV3-13	1.88086	0.00770061
ZNF319	0.445579	0.00771331
GPR89B	-0.394358	0.00771873
LOC105370969	1.30919	0.00772359
IER5	0.565919	0.00773284
TMEM168	-0.366817	0.00779294
ERGIC1	0.545151	0.007803
CCR5	2.36955	0.00780436
EGR3	2.15034	0.00780435
PEX3	-0.472995	0.00780435
ERMARD	-0.250114	0.00781383
UBN1	0.66172	0.00781908
UBC	0.366621	0.00781908
STXBP4	-0.55609	0.00781908
CYTB	0.502561	0.00784289
PRPSAP2	-0.246047	0.00787536
NKX3-1	1.22709	0.00792886
KDM1B	0.590513	0.00792886
HNRNPA1L2	-0.384239	0.0079462
WDR12	-0.328675	0.00798639
C2	1.44394	0.00799375
TPX2	1.59961	0.00801193
GSPT1	-0.224078	0.00801494
AKTIP	-0.465979	0.00801494
LINC02210	-0.48257	0.00801494
RALGAPA2	0.688998	0.00802481
H1-0	0.920951	0.00803596
TOMM40L	0.404053	0.00806354
DPY19L4	-0.401806	0.0081323
TBC1D10C	-0.420018	0.0081323
CREBRF	0.503194	0.00814032
TRIOBP	0.435042	0.0081481
GPR107	0.327798	0.0081545
MLC1	-1.08832	0.0081795
ZNF286A	-0.573416	0.00819567
ULK3	-0.278148	0.0082007
TM4SF19	-1.8239	0.0082007
GRAMD2B	-0.455599	0.00820724
ZNF174	-0.481739	0.00821096
NAIPP3	0.902676	0.00823599
MTF1	0.542232	0.00824417
RNF135	0.570998	0.00824551
AK1	-0.705287	0.00824551
NFIX	0.645432	0.00825877
SFXN5	0.403962	0.00825877
TRUB1	-0.457879	0.00830984
CD63	0.616966	0.0083303
FAM111B	1.02244	0.00834401
USB1	0.493047	0.00835771
ZNF677	-0.729087	0.00837428
IGLV7-46	2.02414	0.00838201
FCGR1CP	1.75877	0.00838201
FAM30A	0.575073	0.00838201
FNDC3B	0.642393	0.00838237
PPM1K	-0.329624	0.0083879
SLC23A2	0.327735	0.00840436
CNN2	0.386126	0.00841552
IFT27	-0.329261	0.00841552
CEP170	0.372809	0.00841974
TRAPPC2	-0.336581	0.00841974
UGDH	-0.397933	0.00841974
MYBL2	1.66064	0.00846302
SIPA1L1	0.524876	0.00846302
CD47	-0.277568	0.0084794
[truncated: 2,371 more rows]

## Sheet: Sheet1
MED4-AS1	1.82339	0.00351251
AGPAT4	-0.784057	0.00397319
NSMF	-0.622351	0.00665022
NDRG2	-0.799842	0.00665022
MYBL1	-1.18087	0.00698874
KNSTRN	0.727003	0.00703553
RUNX3	-0.699059	0.00703553
PRSS22	-3.10643	0.00703553
CDC25A	2.68596	0.0078037
LLGL2	-0.810972	0.0078037
ICAM1	1.16124	0.00801205
LMNB1	1.08667	0.00801205
IRF1	1.02889	0.00801205
PLEK	0.633552	0.00801205
DOCK8	0.579334	0.00801205
CCDC47	0.437175	0.00801205
SRP54	0.391662	0.00801205
ZNF558	-0.400398	0.00801205
CA5B	-0.463861	0.00801205
PON2	-0.68617	0.00801205
TSEN54	-0.746271	0.00801205
CRIP1	-0.803348	0.00801205
CST7	-0.851337	0.00801205
GZMM	-0.889529	0.00801205
C1orf21	-0.943563	0.00801205
MATK	-1.02528	0.00801205
CAMK2N1	-1.45281	0.00801205
DYSF	1.8728	0.0091902
ARF4	0.574496	0.00934432
PLEKHA1	-0.51221	0.00954667
ZFYVE28	-0.734045	0.00954667
CACNA2D2	-1.11752	0.00978458
GBP1	1.57045	0.0104054
CAPZA1	0.574284	0.0104739
GNG2	-0.489314	0.0104942
PDZD4	-1.42033	0.0104942
TUBB2A	-1.31653	0.01089
SCARF1	1.29824	0.011311
DRAM1	0.995244	0.011311
CMC1	-0.762362	0.0115665
HNRNPA0	-0.326985	0.0122462
ZNF831	-0.662129	0.0127677
ADAMTS2	4.37994	0.0133822
AURKB	1.63507	0.0133822
ERLIN1	0.85302	0.0133822
UBE2J1	0.558631	0.0133822
ALAS1	0.523984	0.0133822
CPSF2	0.428375	0.0133822
CITED2	-0.616343	0.0133822
CTSW	-0.933623	0.0133822
IL6	2.3684	0.0133822
PITPNC1	-0.468261	0.0137833
SYTL3	-0.538318	0.0137833
PCBP4	-0.621314	0.0137833
DLEU2	0.836699	0.0142765
ETF1	0.440083	0.0143319
ARHGEF9	-0.595106	0.0143319
TIGIT	-0.823865	0.0143319
EIF4A2	-0.290084	0.0146822
ATP6V1B2	0.715704	0.0149331
STAT1	1.04478	0.0151613
ABCA1	1.22277	0.0155729
ZMYND11	-0.458299	0.0157387
PSTPIP2	0.924235	0.0157807
E2F2	0.934592	0.016886
PFKFB3	1.40632	0.017237
PARP9	1.12384	0.0180787
TOR1AIP1	0.455759	0.0180787
WNT10B	-0.909605	0.0180787
LINC00987	-2.0706	0.0181965
TAP1	0.614197	0.0183481
PLEKHG6	2.08675	0.0186502
CARD6	1.00454	0.0192853
FYN	-0.410839	0.0192853
GATA3	-0.664398	0.0192853
CFAP20	-0.696954	0.0192853
PRSS30P	-1.92469	0.0192853
UBE2C	1.84046	0.0202317
SLED1	1.83345	0.0202317
TMEM33	0.539873	0.0202317
LGR6	-1.42589	0.0202317
MOAP1	-0.363265	0.0202395
FCGR1B	1.80322	0.0203327
GBP2	0.95132	0.0203327
STAT4	-0.563444	0.0203327
CYTH3	-0.80498	0.0203327
SPON1	-1.00721	0.0203327
FUT11	-0.481321	0.0203367
TRGC2	-1.02146	0.0203367
COPB2	0.416899	0.0204331
HEXIM1	-0.285331	0.0204331
SOD2	0.933338	0.0204422
FANCA	0.587578	0.0208933
C3AR1	-1.01957	0.0210875
GTSE1	1.70892	0.0221218
TLR1	1.0223	0.0221218
ATP6V0A1	0.691131	0.0221218
TGFBR3	-0.942491	0.0221218
FCER1A	-2.96569	0.0221218
CTSA	0.595881	0.0221619
KIF18B	2.21342	0.0236161
BRCA1	0.822988	0.0236161
CEP78	-0.810748	0.0237803
LIPM	3.35593	0.0238858
KIF4A	2.01459	0.0238858
FPR2	1.92171	0.0238858
FPR1	1.22006	0.0238858
TNFSF10	1.14028	0.0238858
MTARC1	1.12532	0.0238858
DNAJC5	0.577333	0.0238858
RAB1A	0.424426	0.0238858
SRSF8	-0.361916	0.0238858
ABI2	-0.441198	0.0238858
RSRP1	-0.460586	0.0238858
SMPD3	-0.481953	0.0238858
ABCA5	-0.578679	0.0238858
PYHIN1	-0.886858	0.0238858
EBF4	-1.03428	0.0238858
DCLK2	-1.92135	0.0238858
LOC100996318	2.48586	0.0242322
CDC6	1.5869	0.0242322
GK	1.20479	0.0242322
CCR2	1.15525	0.0242322
NFIL3	0.957741	0.0242322
IFNGR2	0.856809	0.0242322
ACP2	0.801092	0.0242322
PIM1	0.722368	0.0242322
MICU1	0.648249	0.0242322
CLTC	0.388616	0.0242322
ASH2L	0.288203	0.0242322
TMEM134	-0.357195	0.0242322
CDIP1	-0.41676	0.0242322
MAGEE1	-0.715936	0.0242322
IKZF2	-1.03228	0.0242322
LPAL2	-1.13539	0.0242322
KLRB1	-1.20474	0.0242322
TRBV6-3	-1.36228	0.0242322
ATP6V1C1	0.337881	0.0245798
CASP4	0.453345	0.0248027
PKMYT1	1.75159	0.0248105
PLEKHO2	0.663554	0.025145
UNC45B	-1.56338	0.025145
SLC4A3	-2.21001	0.025145
ALPK1	1.06784	0.0255423
SULT1B1	0.733411	0.0256732
TDRD9	1.05728	0.0258473
ESPL1	1.2788	0.0260542
CAPN10	-0.353558	0.0260542
DHRS3	-0.694326	0.0260542
GOLPH3L	0.561326	0.0264283
LAMTOR3	0.425582	0.0264283
SLC35F6	0.438739	0.0266852
MTHFD2	0.778451	0.0267586
WNT1	-1.27928	0.0269831
RNF139	-0.425227	0.027222
TNFRSF1A	0.589822	0.0276069
LUC7L	-0.379651	0.0276069
RALGDS	-0.53773	0.0276069
A2MP1	-1.90437	0.0276069
CASP10	0.411762	0.0276819
AIM2	1.03827	0.0277559
TLR8	1.18369	0.0278737
S1PR5	-0.985119	0.0285031
IGSF6	0.902189	0.0286491
ATP6V1A	0.6622	0.0286491
MXD4	-0.38223	0.0286491
TBX21	-0.933066	0.0286491
ITGA7	1.56282	0.0291391
CDK1	1.52071	0.0291391
GBP4	0.774626	0.0291391
NFKBIZ	0.530488	0.0291391
THOC1	-0.353996	0.0291391
TARS3	-0.357775	0.0291391
ZNF248	-0.52623	0.0291391
PIP4K2A	-0.306628	0.0291776
EWSR1	0.215026	0.029472
IL15RA	0.709216	0.0297414
NADK	0.717518	0.0307871
A2M-AS1	-1.4928	0.0307871
ANLN	1.49337	0.0316394
TNFRSF10D	0.50949	0.0316899
ERGIC2	0.383923	0.0316899
TRAF1	-0.609951	0.0316899
GK5	-0.729768	0.0316899
COL6A2	-0.951587	0.0316899
MLF1	-1.18984	0.0316899
CD1C	-1.34235	0.0316899
PNMA1	-0.355624	0.0318595
PDGFD	-1.24479	0.0318595
PZP	-1.61667	0.0318595
FAM20A	1.94661	0.0319686
FCGR1A	1.61373	0.0319686
CCDC92	-0.318023	0.0319686
FRMPD3	-1.30295	0.0322519
IL5RA	-1.49718	0.0322519
NAPA	0.501643	0.0324591
ELL2	0.642636	0.0326623
NSMCE3	-0.374355	0.0328883
FBXO7	-0.346937	0.0329653
WSB1	0.515001	0.033083
E2F1	1.00862	0.0335361
LHFPL2	0.984042	0.0335361
BMI1	-0.291271	0.0335361
XCR1	-1.87555	0.0335361
SIGLEC17P	-1.44159	0.0336674
KCNJ2	2.19428	0.0338018
DDX5	-0.279372	0.0340895
ORC1	1.12805	0.0341029
IFNAR1	0.391756	0.0341029
TOX	-0.787471	0.0341029
ZG16B	-1.35777	0.0341029
ST6GALNAC6	-0.485421	0.0344663
NCF1	1.28132	0.0345831
ECI2	-0.434797	0.0345831
SYNE1	-0.674394	0.0345831
LRFN2	-2.69595	0.0345831
CTSD	0.672424	0.0348198
PCNX2	-0.554816	0.0348198
SMAD7	-0.661796	0.0348198
NECTIN2	1.21733	0.0354789
RPL31P62	1.6792	0.0356367
ZWINT	1.30509	0.0356367
SIGIRR	-0.425713	0.0356367
CD177	4.47393	0.0359529
AP5B1	0.756534	0.0359529
PIM3	0.704437	0.0359529
ZYX	0.599794	0.0359529
TRAFD1	0.592931	0.0359529
ST8SIA4	0.477394	0.0359529
SMU1	0.279152	0.0359529
ABCF1	0.246315	0.0359529
SSBP3	-0.335577	0.0359529
PRKCH	-0.451929	0.0359529
SH2D2A	-0.759455	0.0359529
SYTL2	-0.865705	0.0359529
CDHR1	-1.61397	0.0359529
CDH1	-1.69702	0.0359529
CCL5	1.89237	0.0359552
MAP1S	0.429725	0.0359552
ADGRG1	-0.995551	0.0359552
TLR2	0.958548	0.0362426
PPP2R2B	-0.848194	0.0363069
P2RY8	-0.344132	0.0365671
SEZ6L	-2.12053	0.0365671
NKG7	-1.04466	0.0369669
IL6R	1.0365	0.0371027
BEST1	0.936523	0.0371182
SRSF7	-0.329714	0.0371182
RASSF1	-0.665048	0.0371182
GCA	1.00759	0.0372983
SOCS3	1.32864	0.0375236
VMP1	0.754372	0.037682
AKR1B1	-0.38718	0.0382985
TPM4	0.434586	0.038376
CHUK	0.316528	0.038376
CDKN3	1.30201	0.0384784
PTPN4	-0.567806	0.0385406
C1GALT1C1	0.634385	0.0386253
KCNJ2-AS1	2.08075	0.0387546
DOK3	1.00211	0.0387546
NDUFA10	-0.244262	0.0387546
CARD11	-0.405714	0.0387546
ATP8A1	-0.479433	0.0387546
FCRL6	-1.02723	0.0387546
NMI	0.528262	0.0392909
ZDHHC14	-0.474716	0.0392909
TTLL1	-0.506233	0.0394511
PADI2	1.37538	0.0394712
SAMD3	-0.807517	0.0396607
ARL11	0.702518	0.039736
TMEM165	0.385511	0.0397637
MSRB1	0.830487	0.0400366
AFAP1	-0.934994	0.0400366
C1QC	3.40788	0.0400887
RN7SKP26	1.43438	0.0400887
MT2A	1.22338	0.0400887
TLR4	1.00729	0.0400887
FCAR	0.971865	0.0400887
NPL	0.771745	0.0400887
MAFG	0.593029	0.0400887
GYG1	0.500371	0.0400887
SMIM15	0.481762	0.0400887
MAPKAPK5	-0.266554	0.0400887
JADE2	-0.352773	0.0400887
CENPT	-0.411959	0.0400887
CD247	-0.544883	0.0400887
ARL4C	-0.554079	0.0400887
NCALD	-0.783903	0.0400887
EGR2	1.98081	0.0401299
VPS4B	0.319056	0.0401299
CRY1	-0.415909	0.0401299
CDK8	-0.309099	0.0401899
TOR4A	0.56564	0.0404287
VCP	0.26077	0.0406317
NEMP2	-0.460212	0.0406678
TGFB3	-0.585667	0.0406678
KLRF1	-1.09841	0.0406678
PRRG4	1.08477	0.0408324
ZBTB14	-0.289179	0.0408985
KLRD1	-0.915164	0.0411819
BCR	-0.407048	0.0414366
LINC00943	-1.15558	0.0419734
INTS6L	-0.305409	0.0422402
LBR	0.519536	0.0428558
SBK1	-0.604945	0.0428558
BCL3	1.10267	0.0431986
TFDP2	-0.588714	0.0431986
MGST1	0.829227	0.043424
GTPBP1	0.439705	0.0440203
SMTNL1	1.64779	0.0440618
KIF14	1.62668	0.0440618
CLEC12B	0.901384	0.0440618
LPCAT2	0.777254	0.0440618
ERO1A	0.322017	0.0440618
CCDC102A	-0.597415	0.0440618
OPTN	-0.444369	0.0441865
PHLDB2	-0.844068	0.0441865
RGCC	-1.03785	0.0441865
FCGR1CP	2.13491	0.044263
RRP12	0.862556	0.0442758
MARCHF9	-0.510067	0.0445001
CDT1	1.22569	0.0447278
CGAS	0.502482	0.0447278
LUC7L3	-0.286728	0.0447278
RGS9	-1.13715	0.0447278
SLFN13	-0.479638	0.044923
LOC112268124	0.725424	0.0449313
PSMA4	0.473959	0.045207
NCF1B	1.10961	0.0452592
ADCY9	-0.56763	0.0452592
PAFAH2	-0.404278	0.0453882
AKT3	-0.47681	0.0454565
HP	1.66215	0.0456421
VDR	0.758816	0.0456421
CANT1	0.402521	0.0456421
AUTS2	-0.875226	0.0456421
PRSS23	-0.995057	0.0457434
DTX3L	0.523462	0.045786
APOL2	0.479366	0.045786
PLAUR	0.870594	0.0458129
APOA2	1.23361	0.0459287
CSF2RB	0.961368	0.0459287
NT5DC1	-0.260088	0.0459287
JAZF1	-0.401657	0.0459874
PADI4	1.0167	0.0460928
LRRK2	0.937458	0.0460928
NDUFV1	-0.332988	0.0460928
RABGAP1L	-0.358836	0.0460928
LINC02328	-0.395332	0.0460928
FAR2	0.638054	0.0462119
FOSL1	1.50687	0.0462493
SIRPA	0.705811	0.0462493
NFKB2	0.490062	0.0462493
ZNF341	0.451815	0.0462493
BORCS8	0.43907	0.0462493
GALNT10	-0.269482	0.0462493
ODF2L	-0.397002	0.0462493
DYNC2I1	-0.489804	0.0462493
KIF21A	-0.653366	0.0462493
FAM124B	-0.898052	0.0462493
PODN	-1.53823	0.0462493
GINS2	1.35228	0.0463977
TLR7	0.893889	0.0463977
ACSL4	0.528425	0.0463977
CCDC125	0.44712	0.0463977
ZMPSTE24	0.345707	0.0463977
COPA	0.33748	0.0463977
STAT5A	0.330314	0.0463977
LPCAT1	-0.36849	0.0463977
CROT	-0.378252	0.0463977
DMWD	-0.477365	0.0463977
ENHO	-1.99061	0.0463977
IRF2	0.411306	0.0465123
SPHK1	0.733526	0.0465221
PRKAG1	0.29804	0.0465221
DTHD1	-1.38609	0.0465221
DDX51	-0.321499	0.0465405
FCGR2A	1.09501	0.0467968
TRPM2	0.638255	0.0468031
ADAR	0.414066	0.0468319
FGFBP2	-1.08594	0.0468319
NAIP	0.684952	0.0468367
ACTR1B	-0.225864	0.0468367
RPL3	-0.447024	0.0468367
CRIP2	-0.972008	0.0468367
APBA1	-1.5221	0.0473944
HLCS	-0.537973	0.0485289
CHIC1	-0.574717	0.0486503
CEBPB	0.937734	0.0487243
NDUFAF1	0.543939	0.0487243
G6PD	0.452212	0.0487243
ZAP70	-0.508127	0.0487243
SNORD94	-0.764223	0.0487243
AJM1	-0.801217	0.0487243
GZMB	-0.880118	0.0487243
LOC102724330	-0.820513	0.0487813
F2RL1	0.93384	0.0488082
RBM47	0.821344	0.0488082
SIRPB1	1.07041	0.048938
DPYD	0.555859	0.0490846
FMNL3	-0.437325	0.0490846
ZNF83	-0.44919	0.0490846
PPIP5K1	-0.461548	0.0490846
APOL1	0.657602	0.0494065
MBNL2	-0.320514	0.0494065
ACSL1	1.5943	0.049489
CHMP5	0.491047	0.049489
TXNRD1	0.463819	0.049489
DOLPP1	0.461182	0.049489
STAT2	0.451169	0.049489
MCMBP	0.351674	0.049489
ZBTB1	-0.34453	0.049489
ARRDC2	-0.349301	0.049489
SLC26A11	-0.462019	0.0496283
MTERF2	-0.427882	0.0498293
PAQR6	0.964175	0.0499194
PANK2	0.338226	0.0499194
ERCC1	-0.355548	0.0499194
